# Supplementary material for: 2,9-Dimethyl-1,10-phenanthrolin-1-ium (6-carb­oxy-4-hy­droxy­pyridine-2-carboxyl­ato-κ3 O 2,N,O 6)(4-hy­droxy­pyridine-2,6-dicarboxyl­ato-κ3 O 2,N,O 6)zincate(II) 2.35-hydrate: a proton-transfer compound
Source: Acta Crystallogr Sect E Struct Rep Online. 2011 Dec 10;68(Pt 1):m31–2. doi: 10.1107/S1600536811052445 (PMC3254305; doi:10.1107/S1600536811052445)
Supplement: Supplementary file 1 [file e-68-00m31-sup1.cif]

##############################################################################
#                                                                            #
# This CIF contains the data in a paper accepted for publication in          #
# Acta Crystallographica Section E. It conforms to the requirements of       #
# Notes for Authors for Acta Crystallographica Section E, and has been       #
# peer reviewed under the auspices of the IUCr Commission on Journals.       #
#                                                                            #
# Full details of the Crystallographic Information File format               #
# are given in the paper "The Crystallographic Information File (CIF):       #
# a New Standard Archive File for Crystallography" by S. R. Hall, F. H.      #
# Allen and I. D. Brown [Acta Cryst. (1991), A47, 655-685].                  #
#                                                                            #
# The current version of the core CIF dictionary is obtainable from          #
# ftp://ftp.iucr.org/pub/cif_core.dic.                                       #
#                                                                            #
# Software is freely available for graphical display of the structure(s)     #
# in this CIF. For information consult the CIF software page                 #
# http://www.iucr.org/resources/cif/software.                                #
#                                                                            #
# This file may be used for bona fide research purposes within the           #
# scientific community so long as proper attribution is given to the journal # 
# article from which it was obtained.                                        #
#                                                                            #
##############################################################################
data_I
_audit_creation_method     SHELXL-97
_chemical_name_systematic
;
2,9-Dimethyl-1,10-phenanthrolin-1-ium
(6-carboxy-4-hydroxypyridine-2-carboxylato-
\k^3^<i>O</i>^2^,<i>N</i>,<i>O</i>^6^)(4-hydroxypyridine-2,6-
dicarboxylato-\k^3^<i>O</i>^2^,<i>N</i>,<i>O</i>^6^)zincate(II)
2.35-hydrate
;
_chemical_name_common     ?
_chemical_formula_moiety     'C14 H13 N2 +, C14 H7 N2 O10 Zn, 2.35(H2 O)'
_chemical_formula_sum     'C28 H24.70 N4 O12.35 Zn'
_chemical_formula_iupac
                         '(C14 H13 N2) [Zn (C7 H3 N O5) (C7 H4 N O5)], 2.35H2 O'
_chemical_formula_weight     680.19
_chemical_melting_point     ?
_symmetry_cell_setting     monoclinic
_symmetry_space_group_name_H-M     'P 21/c'
_symmetry_space_group_name_Hall     '-P 2ybc'
loop_
    _symmetry_equiv_pos_site_id
    _symmetry_equiv_pos_as_xyz
    1 x,y,z
    2 -x,1/2+y,1/2-z
    3 -x,-y,-z
    4 x,1/2-y,1/2+z
_cell_length_a     11.0687(18)
_cell_length_b     9.7888(14)
_cell_length_c     25.776(4)
_cell_angle_alpha     90.00
_cell_angle_beta     94.160(19)
_cell_angle_gamma     90.00
_cell_volume     2785.4(7)
_cell_formula_units_Z     4
_cell_measurement_reflns_used     8000
_cell_measurement_theta_min     2.15
_cell_measurement_theta_max     26.00
_cell_measurement_temperature     223(2)
_exptl_crystal_description     rod
_exptl_crystal_colour     colourless
_exptl_crystal_size_max     0.38
_exptl_crystal_size_mid     0.15
_exptl_crystal_size_min     0.15
_exptl_crystal_density_diffrn     1.622
_exptl_crystal_density_meas     ?
_exptl_crystal_density_method     'not measured'
_exptl_crystal_F_000     1398
_exptl_absorpt_coefficient_mu     0.959
_exptl_absorpt_correction_type     multi-scan
_exptl_absorpt_process_details     '(MULscanABS in PLATON; Spek, 2009)'
_exptl_absorpt_correction_T_min     0.9722
_exptl_absorpt_correction_T_max     1.0000
_exptl_special_details     ?
_diffrn_ambient_temperature     223(2)
_diffrn_radiation_type     MoK\a
_diffrn_radiation_wavelength     0.71073
_diffrn_radiation_source     'fine-focus sealed tube'
_diffrn_radiation_monochromator     graphite
_diffrn_measurement_device_type     'Stoe IPDS'
_diffrn_measurement_method     'phi rotation'
_diffrn_detector_area_resol_mean     ?
_diffrn_reflns_number     20517
_diffrn_reflns_av_R_equivalents     0.0786
_diffrn_reflns_av_sigmaI/netI     0.0912
_diffrn_reflns_theta_min     2.23
_diffrn_reflns_theta_max     26.06
_diffrn_reflns_theta_full     26.06
_diffrn_measured_fraction_theta_max     0.992
_diffrn_measured_fraction_theta_full     0.992
_diffrn_reflns_limit_h_min     -13
_diffrn_reflns_limit_h_max     13
_diffrn_reflns_limit_k_min     -12
_diffrn_reflns_limit_k_max     12
_diffrn_reflns_limit_l_min     -31
_diffrn_reflns_limit_l_max     31
_diffrn_standards_number     0
_diffrn_standards_interval_count     ?
_diffrn_standards_interval_time     ?
_diffrn_standards_decay_%     0
_refine_special_details
;
 Refinement of F^2^ against ALL reflections.  The weighted R-factor wR and
 goodness of fit S are based on F^2^, conventional R-factors R are based
 on F, with F set to zero for negative F^2^. The threshold expression of
 F^2^ > 2sigma(F^2^) is used only for calculating R-factors(gt) etc. and is
 not relevant to the choice of reflections for refinement.  R-factors based
 on F^2^ are statistically about twice as large as those based on F, and R-
 factors based on ALL data will be even larger.
;
_reflns_number_total     5464
_reflns_number_gt     3242
_reflns_threshold_expression     I>2\s(I)
_refine_ls_structure_factor_coef     Fsqd
_refine_ls_matrix_type     full
_refine_ls_R_factor_all     0.0800
_refine_ls_R_factor_gt     0.0387
_refine_ls_wR_factor_gt     0.0720
_refine_ls_wR_factor_ref     0.0810
_refine_ls_goodness_of_fit_ref     0.820
_refine_ls_restrained_S_all     0.819
_refine_ls_number_reflns     5464
_refine_ls_number_parameters     437
_refine_ls_number_restraints     12
_refine_ls_hydrogen_treatment     mixed
_refine_ls_weighting_scheme     calc
_refine_ls_weighting_details
                 'calc w=1/[\s^2^(Fo^2^)+(0.0381P)^2^] where P=(Fo^2^+2Fc^2^)/3'
_atom_sites_solution_hydrogens     geom
_atom_sites_solution_primary     direct
_atom_sites_solution_secondary     difmap
_refine_ls_shift/su_max     0.002
_refine_ls_shift/su_mean     0.000
_refine_diff_density_max     0.386
_refine_diff_density_min     -0.823
_refine_ls_extinction_method     'SHELXL97 (Sheldrick, 2008)'
_refine_ls_extinction_coef     0.00093(19)
_refine_ls_extinction_expression
                                  'Fc^*^=kFc[1+0.001xFc^2^\l^3^/sin(2\q)]^-1/4^'
loop_
    _atom_type_symbol
    _atom_type_description
    _atom_type_scat_dispersion_real
    _atom_type_scat_dispersion_imag
    _atom_type_scat_source
    'C' 'C' 0.0033 0.0016
                         'International Tables Vol C Tables 4.2.6.8 and 6.1.1.4'
    'H' 'H' 0.0000 0.0000
                         'International Tables Vol C Tables 4.2.6.8 and 6.1.1.4'
    'N' 'N' 0.0061 0.0033
                         'International Tables Vol C Tables 4.2.6.8 and 6.1.1.4'
    'Zn' 'Zn' 0.2839 1.4301
                         'International Tables Vol C Tables 4.2.6.8 and 6.1.1.4'
    'O' 'O' 0.0106 0.0060
                         'International Tables Vol C Tables 4.2.6.8 and 6.1.1.4'
_computing_data_collection     'EXPOSE in IPDS-I (Stoe & Cie, 2000)'
_computing_cell_refinement     'CELL in IPDS-I (Stoe & Cie, 2000)'
_computing_data_reduction     'INTEGRATE in IPDS-I (Stoe & Cie, 2000)'
_computing_structure_solution     'SHELXS97 (Sheldrick, 2008)'
_computing_structure_refinement     'SHELXL97 (Sheldrick, 2008)'
_computing_molecular_graphics
                  'PLATON (Spek, 2009) and Mercury (Macrae <i>et al.</i>, 2008)'
_computing_publication_material
;
SHELXL97 (Sheldrick, 2008), PLATON (Spek, 2009) and publCIF
(Westrip, 2010)
;
loop_
    _atom_site_type_symbol
    _atom_site_label
    _atom_site_fract_x
    _atom_site_fract_y
    _atom_site_fract_z
    _atom_site_U_iso_or_equiv
    _atom_site_thermal_displace_type
    _atom_site_calc_flag
    _atom_site_refinement_flags
    _atom_site_occupancy
    _atom_site_disorder_assembly
    _atom_site_disorder_group
    Zn Zn1 0.14673(3) 0.98758(4) 0.153090(10)
                                            0.02760(10)
                                                      Uani d . 1.000 . .
    O O1 0.15029(16) 1.0865(2) 0.22605(8) 0.0289(7) Uani d . 1.000 . .
    O O2 0.25273(17) 1.0801(2) 0.30401(8) 0.0274(6) Uani d . 1.000 . .
    O O3 0.21577(18) 0.8234(2) 0.09690(8) 0.0314(7) Uani d . 1.000 . .
    O O4 0.3476(2) 0.6508(3) 0.09550(10) 0.0689(10) Uani d . 1.000 . .
    O O5 0.5868(2) 0.7374(2) 0.27002(9) 0.0447(8) Uani d . 1.000 . .
    O O6 -0.00735(17) 0.8304(2) 0.17669(8) 0.0297(7) Uani d . 1.000 . .
    O O7 -0.19803(19) 0.7776(2) 0.14763(9) 0.0401(8) Uani d . 1.000 . .
    O O8 0.20512(17) 1.1572(2) 0.11038(8) 0.0322(7) Uani d . 1.000 . .
    O O9 0.1454(2) 1.2917(2) 0.04327(9) 0.0413(8) Uani d . 1.000 . .
    O O10 -0.26324(18) 1.0555(2) -0.01266(8) 0.0389(8) Uani d . 1.000 . .
    N N1 0.28365(19) 0.8892(2) 0.19133(9) 0.0215(7) Uani d . 1.000 . .
    N N2 0.00293(18) 1.0208(2) 0.10403(9) 0.0213(7) Uani d . 1.000 . .
    C C1 0.3153(2) 0.9352(3) 0.23913(11) 0.0201(8) Uani d . 1.000 . .
    C C2 0.4150(2) 0.8856(3) 0.26789(11) 0.0228(8) Uani d . 1.000 . .
    C C3 0.4854(2) 0.7857(3) 0.24588(12) 0.0278(10) Uani d . 1.000 . .
    C C4 0.4493(3) 0.7357(3) 0.19700(12) 0.0281(9) Uani d . 1.000 . .
    C C5 0.3486(2) 0.7895(3) 0.17071(11) 0.0230(9) Uani d . 1.000 . .
    C C6 0.2327(2) 1.0437(3) 0.25746(11) 0.0220(8) Uani d . 1.000 . .
    C C7 0.3012(3) 0.7494(3) 0.11652(12) 0.0317(10) Uani d . 1.000 . .
    C C8 -0.0969(2) 0.9428(3) 0.10265(11) 0.0222(8) Uani d . 1.000 . .
    C C9 -0.1869(2) 0.9531(3) 0.06417(11) 0.0270(9) Uani d . 1.000 . .
    C C10 -0.1751(2) 1.0492(3) 0.02501(11) 0.0260(9) Uani d . 1.000 . .
    C C11 -0.0730(2) 1.1329(3) 0.02694(11) 0.0237(9) Uani d . 1.000 . .
    C C12 0.0138(2) 1.1140(3) 0.06687(11) 0.0218(9) Uani d . 1.000 . .
    C C13 -0.0976(2) 0.8425(3) 0.14675(11) 0.0255(9) Uani d . 1.000 . .
    C C14 0.1313(3) 1.1960(3) 0.07331(12) 0.0279(10) Uani d . 1.000 . .
    N N3 0.8557(2) 0.4051(2) 0.10378(9) 0.0258(8) Uani d . 1.000 . .
    N N4 0.6479(2) 0.2623(3) 0.08062(10) 0.0367(9) Uani d . 1.000 . .
    C C15 0.9555(2) 0.4806(3) 0.11164(11) 0.0291(9) Uani d . 1.000 . .
    C C16 1.0300(3) 0.4557(3) 0.15657(12) 0.0356(11) Uani d . 1.000 . .
    C C17 1.0020(3) 0.3569(3) 0.19104(13) 0.0336(10) Uani d . 1.000 . .
    C C18 0.8955(3) 0.2793(3) 0.18217(12) 0.0280(9) Uani d . 1.000 . .
    C C19 0.8607(3) 0.1741(3) 0.21645(13) 0.0350(11) Uani d . 1.000 . .
    C C20 0.7593(3) 0.1014(3) 0.20556(13) 0.0383(11) Uani d . 1.000 . .
    C C21 0.6825(3) 0.1273(3) 0.15952(12) 0.0333(10) Uani d . 1.000 . .
    C C22 0.5761(3) 0.0541(4) 0.14581(16) 0.0508(12) Uani d . 1.000 . .
    C C23 0.5108(3) 0.0864(4) 0.10097(16) 0.0546(16) Uani d . 1.000 . .
    C C24 0.5479(3) 0.1905(4) 0.06875(14) 0.0463(13) Uani d . 1.000 . .
    C C25 0.7131(3) 0.2303(3) 0.12519(12) 0.0301(10) Uani d . 1.000 . .
    C C26 0.8223(3) 0.3064(3) 0.13721(12) 0.0267(9) Uani d . 1.000 . .
    C C27 0.9843(3) 0.5828(3) 0.07228(13) 0.0380(11) Uani d . 1.000 . .
    C C28 0.4762(3) 0.2261(5) 0.01921(16) 0.0668(18) Uani d . 1.000 . .
    O O1W 0.7545(3) 0.4750(3) 0.00253(10) 0.0581(10) Uani d D 1.000 . .
    O O2W 0.6528(3) 0.8705(3) 0.35323(11) 0.0646(11) Uani d D 1.000 . .
    O O3W 0.5323(7) 0.4978(8) 0.0999(3) 0.067(3) Uani d DP 0.350 . .
    H H2 0.43540 0.91820 0.30170 0.0270 Uiso c R 1.000 . .
    H H4 0.49330 0.66560 0.18210 0.0340 Uiso c R 1.000 . .
    H H5 0.59810 0.77430 0.29900 0.0670 Uiso c R 1.000 . .
    H H7 -0.19040 0.71470 0.16920 0.0600 Uiso c R 1.000 . .
    H H9 -0.25570 0.89670 0.06400 0.0320 Uiso c R 1.000 . .
    H H10 -0.24150 1.10420 -0.03660 0.0580 Uiso c R 1.000 . .
    H H11 -0.06410 1.20040 0.00160 0.0280 Uiso c R 1.000 . .
    H H3 0.80910 0.41970 0.07570 0.0310 Uiso c R 1.000 . .
    H H16 1.10080 0.50780 0.16320 0.0430 Uiso c R 1.000 . .
    H H17 1.05410 0.34060 0.22090 0.0400 Uiso c R 1.000 . .
    H H19 0.90950 0.15550 0.24700 0.0420 Uiso c R 1.000 . .
    H H20 0.73840 0.03220 0.22850 0.0460 Uiso c R 1.000 . .
    H H22 0.55050 -0.01610 0.16730 0.0610 Uiso c R 1.000 . .
    H H23 0.43930 0.03780 0.09140 0.0660 Uiso c R 1.000 . .
    H H27A 0.91050 0.62890 0.05940 0.0570 Uiso c R 1.000 . .
    H H27B 1.02020 0.53750 0.04370 0.0570 Uiso c R 1.000 . .
    H H27C 1.04090 0.64920 0.08790 0.0570 Uiso c R 1.000 . .
    H H28A 0.44320 0.31740 0.02190 0.1000 Uiso c R 1.000 . .
    H H28B 0.52840 0.22280 -0.00940 0.1000 Uiso c R 1.000 . .
    H H28C 0.41050 0.16120 0.01300 0.1000 Uiso c R 1.000 . .
    H H1WA 0.774(4) 0.546(3) -0.0123(16) 0.0870 Uiso d D 1.000 . .
    H H1WB 0.713(4) 0.427(3) -0.0189(14) 0.0870 Uiso d D 1.000 . .
    H H2WA 0.687(4) 0.814(3) 0.3724(16) 0.0970 Uiso d D 1.000 . .
    H H2WB 0.657(3) 0.948(2) 0.3640(17) 0.0970 Uiso d D 1.000 . .
    H H3WA 0.483(6) 0.559(4) 0.105(5) 0.1010 Uiso d DP 0.350 . .
    H H3WB 0.523(3) 0.430(3) 0.1179(8) 0.1010 Uiso d DP 0.350 . .
loop_
    _atom_site_aniso_label
    _atom_site_aniso_U_11
    _atom_site_aniso_U_22
    _atom_site_aniso_U_33
    _atom_site_aniso_U_12
    _atom_site_aniso_U_13
    _atom_site_aniso_U_23
    Zn1 0.0267(2) 0.0298(2) 0.0248(2) 0.0004(2) -0.00810(10)
                                                           0.0028(2)
    O1 0.0257(10) 0.0283(12) 0.0313(12) 0.0070(9) -0.0067(9) -0.0021(10)
    O2 0.0335(11) 0.0264(11) 0.0219(11) 0.0065(9) -0.0003(9) -0.0041(9)
    O3 0.0339(12) 0.0381(13) 0.0211(11) -0.0020(10) -0.0047(9) -0.0005(10)
    O4 0.0615(17) 0.091(2) 0.0508(17) 0.0338(16) -0.0196(13) -0.0456(16)
    O5 0.0410(13) 0.0526(16) 0.0375(14) 0.0277(11) -0.0168(11) -0.0113(12)
    O6 0.0293(11) 0.0335(12) 0.0253(11) -0.0030(9) -0.0039(9) 0.0067(10)
    O7 0.0355(12) 0.0417(14) 0.0419(14) -0.0137(11) -0.0056(10) 0.0226(12)
    O8 0.0279(11) 0.0344(12) 0.0324(13) -0.0099(9) -0.0108(9) 0.0035(10)
    O9 0.0481(14) 0.0333(13) 0.0408(14) -0.0172(11) -0.0079(11) 0.0170(12)
    O10 0.0306(11) 0.0603(16) 0.0238(12) -0.0119(10) -0.0114(9) 0.0133(11)
    N1 0.0228(12) 0.0219(12) 0.0195(12) -0.0016(10) -0.0009(9) -0.0034(10)
    N2 0.0232(11) 0.0196(12) 0.0208(11) -0.0016(10) -0.0006(9) -0.0015(11)
    C1 0.0240(14) 0.0176(14) 0.0187(14) -0.0021(11) 0.0015(11) 0.0000(12)
    C2 0.0258(14) 0.0244(15) 0.0172(14) 0.0016(12) -0.0045(11) 0.0009(13)
    C3 0.0268(16) 0.0275(17) 0.0281(17) 0.0076(13) -0.0052(13) 0.0011(14)
    C4 0.0331(16) 0.0248(16) 0.0260(16) 0.0078(13) 0.0005(13) -0.0041(14)
    C5 0.0272(15) 0.0217(15) 0.0197(15) 0.0014(12) -0.0002(12) -0.0040(13)
    C6 0.0210(13) 0.0236(16) 0.0211(15) -0.0017(11) -0.0007(11) 0.0020(12)
    C7 0.0308(17) 0.039(2) 0.0250(17) -0.0003(14) 0.0009(13) -0.0107(15)
    C8 0.0198(14) 0.0242(15) 0.0224(15) -0.0023(11) 0.0009(11) 0.0015(12)
    C9 0.0218(14) 0.0349(18) 0.0238(16) -0.0066(12) -0.0008(12) 0.0015(13)
    C10 0.0224(14) 0.0356(17) 0.0192(15) 0.0027(12) -0.0047(12) -0.0002(13)
    C11 0.0285(15) 0.0241(16) 0.0179(14) 0.0016(12) -0.0018(12) 0.0036(13)
    C12 0.0263(15) 0.0193(15) 0.0196(15) -0.0010(12) 0.0011(11) 0.0001(13)
    C13 0.0256(15) 0.0264(16) 0.0242(16) -0.0045(13) -0.0004(12) 0.0017(14)
    C14 0.0305(16) 0.0258(17) 0.0266(17) -0.0064(13) -0.0025(13) 0.0003(14)
    N3 0.0271(13) 0.0261(14) 0.0240(13) -0.0001(11) -0.0002(10) -0.0024(11)
    N4 0.0306(14) 0.0492(18) 0.0300(15) -0.0070(12) 0.0001(12) 0.0005(13)
    C15 0.0306(15) 0.0296(17) 0.0273(15) -0.0015(13) 0.0036(12) -0.0037(15)
    C16 0.0342(17) 0.038(2) 0.0338(18) -0.0056(14) -0.0037(14) -0.0048(15)
    C17 0.0322(17) 0.0376(19) 0.0295(18) 0.0059(14) -0.0083(13) -0.0032(16)
    C18 0.0340(16) 0.0254(16) 0.0244(16) 0.0064(13) 0.0010(13) -0.0027(14)
    C19 0.0419(19) 0.0329(18) 0.0302(18) 0.0104(15) 0.0027(14) -0.0008(15)
    C20 0.051(2) 0.0303(19) 0.0353(19) 0.0047(16) 0.0148(16) 0.0063(16)
    C21 0.0373(17) 0.0335(18) 0.0302(18) -0.0054(14) 0.0091(14) 0.0008(15)
    C22 0.048(2) 0.052(2) 0.054(2) -0.0172(17) 0.0154(19) 0.0017(19)
    C23 0.040(2) 0.069(3) 0.055(3) -0.0253(19) 0.0050(18) 0.001(2)
    C24 0.0295(17) 0.065(3) 0.044(2) -0.0114(17) 0.0000(15) -0.0022(19)
    C25 0.0307(16) 0.0339(18) 0.0257(16) 0.0009(13) 0.0017(13) -0.0038(14)
    C26 0.0301(16) 0.0248(16) 0.0253(16) 0.0024(13) 0.0030(13) -0.0027(14)
    C27 0.0466(19) 0.0337(19) 0.0338(19) -0.0114(15) 0.0041(15) -0.0014(16)
    C28 0.035(2) 0.106(4) 0.057(3) -0.020(2) -0.0126(18) 0.006(3)
    O1W 0.0858(19) 0.0464(17) 0.0386(14) -0.0232(14) -0.0184(13) 0.0125(13)
    O2W 0.081(2) 0.0485(17) 0.0573(18) 0.0233(15) -0.0433(15) -0.0106(15)
    O3W 0.065(5) 0.047(5) 0.087(6) 0.020(4) -0.011(4) -0.001(5)
_geom_special_details
;
 Bond distances, angles etc. have been calculated using the
 rounded fractional coordinates. All su's are estimated
 from the variances of the (full) variance-covariance matrix.
 The cell esds are taken into account in the estimation of
 distances, angles and torsion angles
;
loop_
    _geom_bond_atom_site_label_1
    _geom_bond_atom_site_label_2
    _geom_bond_site_symmetry_1
    _geom_bond_site_symmetry_2
    _geom_bond_distance
    _geom_bond_publ_flag
    Zn1 O1 . . 2.113(2) no
    Zn1 O3 . . 2.329(2) no
    Zn1 O6 . . 2.408(2) no
    Zn1 O8 . . 2.119(2) no
    Zn1 N1 . . 1.995(2) no
    Zn1 N2 . . 1.987(2) no
    O1 C6 . . 1.247(3) no
    O2 C6 . . 1.256(3) no
    O3 C7 . . 1.267(4) no
    O4 C7 . . 1.237(4) no
    O5 C3 . . 1.330(3) no
    O6 C13 . . 1.223(3) no
    O7 C13 . . 1.282(3) no
    O8 C14 . . 1.270(4) no
    O9 C14 . . 1.233(4) no
    O10 C10 . . 1.327(3) no
    O5 H5 . . 0.8300 no
    O7 H7 . . 0.8300 no
    O10 H10 . . 0.8300 no
    O1W H1WB . . 0.84(4) no
    O1W H1WA . . 0.83(3) no
    O2W H2WB . . 0.81(2) no
    O2W H2WA . . 0.82(4) no
    O3W H3WB . . 0.82(3) no
    O3W H3WA . . 0.83(6) no
    N1 C1 . . 1.335(4) no
    N1 C5 . . 1.344(3) no
    N2 C12 . . 1.335(4) no
    N2 C8 . . 1.342(3) no
    N3 C26 . . 1.363(4) no
    N3 C15 . . 1.332(3) no
    N4 C25 . . 1.349(4) no
    N4 C24 . . 1.328(4) no
    N3 H3 . . 0.8700 no
    C1 C6 . . 1.500(4) no
    C1 C2 . . 1.373(4) no
    C2 C3 . . 1.396(4) no
    C3 C4 . . 1.383(4) no
    C4 C5 . . 1.367(4) no
    C5 C7 . . 1.508(4) no
    C8 C13 . . 1.503(4) no
    C8 C9 . . 1.358(4) no
    C9 C10 . . 1.393(4) no
    C10 C11 . . 1.394(4) no
    C11 C12 . . 1.369(4) no
    C12 C14 . . 1.527(4) no
    C2 H2 . . 0.9400 no
    C4 H4 . . 0.9400 no
    C9 H9 . . 0.9400 no
    C11 H11 . . 0.9400 no
    C15 C27 . . 1.476(4) no
    C15 C16 . . 1.394(4) no
    C16 C17 . . 1.364(4) no
    C17 C18 . . 1.407(5) no
    C18 C19 . . 1.428(4) no
    C18 C26 . . 1.391(4) no
    C19 C20 . . 1.341(5) no
    C20 C21 . . 1.431(5) no
    C21 C25 . . 1.399(4) no
    C21 C22 . . 1.402(5) no
    C22 C23 . . 1.355(6) no
    C23 C24 . . 1.395(5) no
    C24 C28 . . 1.495(5) no
    C25 C26 . . 1.434(5) no
    C16 H16 . . 0.9400 no
    C17 H17 . . 0.9400 no
    C19 H19 . . 0.9400 no
    C20 H20 . . 0.9400 no
    C22 H22 . . 0.9400 no
    C23 H23 . . 0.9400 no
    C27 H27B . . 0.9700 no
    C27 H27A . . 0.9700 no
    C27 H27C . . 0.9700 no
    C28 H28C . . 0.9700 no
    C28 H28A . . 0.9700 no
    C28 H28B . . 0.9700 no
loop_
    _geom_angle_atom_site_label_1
    _geom_angle_atom_site_label_2
    _geom_angle_atom_site_label_3
    _geom_angle_site_symmetry_1
    _geom_angle_site_symmetry_2
    _geom_angle_site_symmetry_3
    _geom_angle
    _geom_angle_publ_flag
    O1 Zn1 O3 . . . 152.10(8) no
    O1 Zn1 O6 . . . 92.05(7) no
    O1 Zn1 O8 . . . 96.70(8) no
    O1 Zn1 N1 . . . 79.45(8) no
    O1 Zn1 N2 . . . 116.99(8) no
    O3 Zn1 O6 . . . 89.23(7) no
    O3 Zn1 O8 . . . 95.25(8) no
    O3 Zn1 N1 . . . 72.69(8) no
    O3 Zn1 N2 . . . 90.06(8) no
    O6 Zn1 O8 . . . 151.69(7) no
    O6 Zn1 N1 . . . 95.35(8) no
    O6 Zn1 N2 . . . 73.50(8) no
    O8 Zn1 N1 . . . 112.68(8) no
    O8 Zn1 N2 . . . 78.55(8) no
    N1 Zn1 N2 . . . 159.81(9) no
    Zn1 O1 C6 . . . 112.91(18) no
    Zn1 O3 C7 . . . 114.54(19) no
    Zn1 O6 C13 . . . 109.86(18) no
    Zn1 O8 C14 . . . 114.93(18) no
    C3 O5 H5 . . . 109.00 no
    C13 O7 H7 . . . 109.00 no
    C10 O10 H10 . . . 109.00 no
    H1WA O1W H1WB . . . 108(4) no
    H2WA O2W H2WB . . . 115(4) no
    H3WA O3W H3WB . . . 113(7) no
    Zn1 N1 C5 . . . 124.33(19) no
    Zn1 N1 C1 . . . 115.63(17) no
    C1 N1 C5 . . . 119.9(2) no
    Zn1 N2 C8 . . . 122.97(18) no
    Zn1 N2 C12 . . . 117.32(16) no
    C8 N2 C12 . . . 119.2(2) no
    C15 N3 C26 . . . 123.8(3) no
    C24 N4 C25 . . . 117.3(3) no
    C26 N3 H3 . . . 118.00 no
    C15 N3 H3 . . . 118.00 no
    C2 C1 C6 . . . 124.4(3) no
    N1 C1 C6 . . . 113.9(2) no
    N1 C1 C2 . . . 121.8(2) no
    C1 C2 C3 . . . 118.6(3) no
    O5 C3 C4 . . . 118.6(3) no
    O5 C3 C2 . . . 122.4(3) no
    C2 C3 C4 . . . 119.0(2) no
    C3 C4 C5 . . . 119.1(3) no
    N1 C5 C7 . . . 113.3(2) no
    C4 C5 C7 . . . 125.1(3) no
    N1 C5 C4 . . . 121.6(3) no
    O2 C6 C1 . . . 115.6(2) no
    O1 C6 C1 . . . 117.9(2) no
    O1 C6 O2 . . . 126.5(3) no
    O3 C7 O4 . . . 126.4(3) no
    O3 C7 C5 . . . 114.9(3) no
    O4 C7 C5 . . . 118.8(3) no
    N2 C8 C13 . . . 113.7(2) no
    N2 C8 C9 . . . 122.4(3) no
    C9 C8 C13 . . . 123.9(2) no
    C8 C9 C10 . . . 118.5(2) no
    O10 C10 C11 . . . 123.4(3) no
    O10 C10 C9 . . . 117.3(2) no
    C9 C10 C11 . . . 119.3(2) no
    C10 C11 C12 . . . 118.1(3) no
    N2 C12 C11 . . . 122.5(2) no
    C11 C12 C14 . . . 123.8(3) no
    N2 C12 C14 . . . 113.7(2) no
    O6 C13 C8 . . . 119.5(2) no
    O7 C13 C8 . . . 112.9(2) no
    O6 C13 O7 . . . 127.6(3) no
    O9 C14 C12 . . . 118.5(3) no
    O8 C14 O9 . . . 126.6(3) no
    O8 C14 C12 . . . 114.9(3) no
    C1 C2 H2 . . . 121.00 no
    C3 C2 H2 . . . 121.00 no
    C5 C4 H4 . . . 120.00 no
    C3 C4 H4 . . . 120.00 no
    C8 C9 H9 . . . 121.00 no
    C10 C9 H9 . . . 121.00 no
    C12 C11 H11 . . . 121.00 no
    C10 C11 H11 . . . 121.00 no
    N3 C15 C27 . . . 119.3(2) no
    N3 C15 C16 . . . 117.6(3) no
    C16 C15 C27 . . . 123.1(3) no
    C15 C16 C17 . . . 121.1(3) no
    C16 C17 C18 . . . 120.3(3) no
    C17 C18 C26 . . . 117.6(3) no
    C19 C18 C26 . . . 119.1(3) no
    C17 C18 C19 . . . 123.3(3) no
    C18 C19 C20 . . . 120.8(3) no
    C19 C20 C21 . . . 121.1(3) no
    C20 C21 C22 . . . 123.8(3) no
    C22 C21 C25 . . . 116.5(3) no
    C20 C21 C25 . . . 119.7(3) no
    C21 C22 C23 . . . 118.8(3) no
    C22 C23 C24 . . . 121.1(3) no
    N4 C24 C28 . . . 117.1(3) no
    N4 C24 C23 . . . 121.7(3) no
    C23 C24 C28 . . . 121.2(3) no
    C21 C25 C26 . . . 118.5(3) no
    N4 C25 C21 . . . 124.5(3) no
    N4 C25 C26 . . . 117.0(3) no
    C18 C26 C25 . . . 120.8(3) no
    N3 C26 C25 . . . 119.6(3) no
    N3 C26 C18 . . . 119.6(3) no
    C15 C16 H16 . . . 119.00 no
    C17 C16 H16 . . . 119.00 no
    C16 C17 H17 . . . 120.00 no
    C18 C17 H17 . . . 120.00 no
    C20 C19 H19 . . . 120.00 no
    C18 C19 H19 . . . 120.00 no
    C19 C20 H20 . . . 119.00 no
    C21 C20 H20 . . . 119.00 no
    C21 C22 H22 . . . 121.00 no
    C23 C22 H22 . . . 121.00 no
    C24 C23 H23 . . . 119.00 no
    C22 C23 H23 . . . 119.00 no
    C15 C27 H27B . . . 109.00 no
    H27A C27 H27C . . . 109.00 no
    C15 C27 H27C . . . 110.00 no
    H27A C27 H27B . . . 110.00 no
    C15 C27 H27A . . . 109.00 no
    H27B C27 H27C . . . 110.00 no
    C24 C28 H28C . . . 109.00 no
    H28A C28 H28C . . . 109.00 no
    H28B C28 H28C . . . 109.00 no
    H28A C28 H28B . . . 109.00 no
    C24 C28 H28A . . . 109.00 no
    C24 C28 H28B . . . 109.00 no
loop_
    _geom_torsion_atom_site_label_1
    _geom_torsion_atom_site_label_2
    _geom_torsion_atom_site_label_3
    _geom_torsion_atom_site_label_4
    _geom_torsion_site_symmetry_1
    _geom_torsion_site_symmetry_2
    _geom_torsion_site_symmetry_3
    _geom_torsion_site_symmetry_4
    _geom_torsion
    _geom_torsion_publ_flag
    O3 Zn1 O1 C6 . . . . 4.4(3) no
    O6 Zn1 O1 C6 . . . . 96.58(18) no
    O8 Zn1 O1 C6 . . . . -110.39(18) no
    N1 Zn1 O1 C6 . . . . 1.51(18) no
    N2 Zn1 O1 C6 . . . . 169.07(17) no
    O1 Zn1 O3 C7 . . . . -0.9(3) no
    O6 Zn1 O3 C7 . . . . -93.9(2) no
    O8 Zn1 O3 C7 . . . . 114.1(2) no
    N1 Zn1 O3 C7 . . . . 2.0(2) no
    N2 Zn1 O3 C7 . . . . -167.4(2) no
    O1 Zn1 O6 C13 . . . . 119.77(19) no
    O3 Zn1 O6 C13 . . . . -88.10(19) no
    O8 Zn1 O6 C13 . . . . 11.6(3) no
    N1 Zn1 O6 C13 . . . . -160.63(19) no
    N2 Zn1 O6 C13 . . . . 2.19(19) no
    O1 Zn1 O8 C14 . . . . -120.2(2) no
    O3 Zn1 O8 C14 . . . . 85.1(2) no
    O6 Zn1 O8 C14 . . . . -13.1(3) no
    N1 Zn1 O8 C14 . . . . 158.5(2) no
    N2 Zn1 O8 C14 . . . . -3.9(2) no
    O1 Zn1 N1 C1 . . . . -4.36(18) no
    O1 Zn1 N1 C5 . . . . -179.5(2) no
    O3 Zn1 N1 C1 . . . . 177.0(2) no
    O3 Zn1 N1 C5 . . . . 2.0(2) no
    O6 Zn1 N1 C1 . . . . -95.45(19) no
    O6 Zn1 N1 C5 . . . . 89.5(2) no
    O8 Zn1 N1 C1 . . . . 88.55(19) no
    O8 Zn1 N1 C5 . . . . -86.5(2) no
    N2 Zn1 N1 C1 . . . . -150.6(2) no
    N2 Zn1 N1 C5 . . . . 34.3(4) no
    O1 Zn1 N2 C8 . . . . -90.0(2) no
    O1 Zn1 N2 C12 . . . . 98.8(2) no
    O3 Zn1 N2 C8 . . . . 83.0(2) no
    O3 Zn1 N2 C12 . . . . -88.3(2) no
    O6 Zn1 N2 C8 . . . . -6.2(2) no
    O6 Zn1 N2 C12 . . . . -177.5(2) no
    O8 Zn1 N2 C8 . . . . 178.3(2) no
    O8 Zn1 N2 C12 . . . . 7.01(19) no
    N1 Zn1 N2 C8 . . . . 52.2(4) no
    N1 Zn1 N2 C12 . . . . -119.1(3) no
    Zn1 O1 C6 O2 . . . . -176.9(2) no
    Zn1 O1 C6 C1 . . . . 1.3(3) no
    Zn1 O3 C7 O4 . . . . 175.4(3) no
    Zn1 O3 C7 C5 . . . . -4.9(3) no
    Zn1 O6 C13 O7 . . . . -178.8(2) no
    Zn1 O6 C13 C8 . . . . 1.5(3) no
    Zn1 O8 C14 O9 . . . . -180.0(3) no
    Zn1 O8 C14 C12 . . . . 0.6(3) no
    Zn1 N1 C1 C2 . . . . -173.8(2) no
    Zn1 N1 C1 C6 . . . . 6.2(3) no
    C5 N1 C1 C2 . . . . 1.5(4) no
    C5 N1 C1 C6 . . . . -178.5(2) no
    Zn1 N1 C5 C4 . . . . 173.1(2) no
    Zn1 N1 C5 C7 . . . . -5.0(3) no
    C1 N1 C5 C4 . . . . -1.8(4) no
    C1 N1 C5 C7 . . . . -179.9(2) no
    Zn1 N2 C8 C9 . . . . -169.8(2) no
    Zn1 N2 C8 C13 . . . . 9.0(3) no
    C12 N2 C8 C9 . . . . 1.3(4) no
    C12 N2 C8 C13 . . . . -179.9(2) no
    Zn1 N2 C12 C11 . . . . 171.2(2) no
    Zn1 N2 C12 C14 . . . . -8.7(3) no
    C8 N2 C12 C11 . . . . -0.4(4) no
    C8 N2 C12 C14 . . . . 179.7(2) no
    C15 N3 C26 C18 . . . . -0.8(4) no
    C26 N3 C15 C16 . . . . 0.5(4) no
    C26 N3 C15 C27 . . . . 178.7(3) no
    C15 N3 C26 C25 . . . . -179.9(3) no
    C24 N4 C25 C21 . . . . -0.1(5) no
    C25 N4 C24 C23 . . . . 0.3(5) no
    C25 N4 C24 C28 . . . . -179.8(3) no
    C24 N4 C25 C26 . . . . 178.8(3) no
    N1 C1 C2 C3 . . . . 0.9(4) no
    N1 C1 C6 O2 . . . . 173.5(2) no
    C6 C1 C2 C3 . . . . -179.1(3) no
    N1 C1 C6 O1 . . . . -5.0(4) no
    C2 C1 C6 O1 . . . . 175.0(3) no
    C2 C1 C6 O2 . . . . -6.6(4) no
    C1 C2 C3 C4 . . . . -3.0(4) no
    C1 C2 C3 O5 . . . . 176.4(3) no
    C2 C3 C4 C5 . . . . 2.7(4) no
    O5 C3 C4 C5 . . . . -176.7(3) no
    C3 C4 C5 C7 . . . . 177.5(3) no
    C3 C4 C5 N1 . . . . -0.3(4) no
    N1 C5 C7 O3 . . . . 6.4(4) no
    N1 C5 C7 O4 . . . . -173.9(3) no
    C4 C5 C7 O4 . . . . 8.1(5) no
    C4 C5 C7 O3 . . . . -171.6(3) no
    N2 C8 C9 C10 . . . . -0.6(4) no
    C13 C8 C9 C10 . . . . -179.2(3) no
    N2 C8 C13 O6 . . . . -6.4(4) no
    N2 C8 C13 O7 . . . . 174.0(2) no
    C9 C8 C13 O6 . . . . 172.4(3) no
    C9 C8 C13 O7 . . . . -7.3(4) no
    C8 C9 C10 O10 . . . . 178.8(2) no
    C8 C9 C10 C11 . . . . -1.1(4) no
    C9 C10 C11 C12 . . . . 1.9(4) no
    O10 C10 C11 C12 . . . . -178.0(3) no
    C10 C11 C12 C14 . . . . 178.7(3) no
    C10 C11 C12 N2 . . . . -1.2(4) no
    N2 C12 C14 O8 . . . . 5.1(4) no
    C11 C12 C14 O8 . . . . -174.8(3) no
    C11 C12 C14 O9 . . . . 5.7(4) no
    N2 C12 C14 O9 . . . . -174.4(3) no
    N3 C15 C16 C17 . . . . 0.4(4) no
    C27 C15 C16 C17 . . . . -177.7(3) no
    C15 C16 C17 C18 . . . . -1.1(5) no
    C16 C17 C18 C19 . . . . 179.8(3) no
    C16 C17 C18 C26 . . . . 0.7(5) no
    C17 C18 C19 C20 . . . . -178.7(3) no
    C26 C18 C19 C20 . . . . 0.4(5) no
    C17 C18 C26 N3 . . . . 0.2(4) no
    C17 C18 C26 C25 . . . . 179.2(3) no
    C19 C18 C26 N3 . . . . -178.9(3) no
    C19 C18 C26 C25 . . . . 0.1(5) no
    C18 C19 C20 C21 . . . . -0.4(5) no
    C19 C20 C21 C22 . . . . 179.4(3) no
    C19 C20 C21 C25 . . . . -0.2(5) no
    C20 C21 C22 C23 . . . . -179.3(3) no
    C25 C21 C22 C23 . . . . 0.2(5) no
    C20 C21 C25 N4 . . . . 179.4(3) no
    C20 C21 C25 C26 . . . . 0.6(4) no
    C22 C21 C25 N4 . . . . -0.2(5) no
    C22 C21 C25 C26 . . . . -179.0(3) no
    C21 C22 C23 C24 . . . . 0.0(6) no
    C22 C23 C24 N4 . . . . -0.2(6) no
    C22 C23 C24 C28 . . . . 179.9(4) no
    N4 C25 C26 N3 . . . . -0.5(4) no
    N4 C25 C26 C18 . . . . -179.5(3) no
    C21 C25 C26 N3 . . . . 178.4(3) no
    C21 C25 C26 C18 . . . . -0.6(5) no
loop_
    _geom_hbond_atom_site_label_D
    _geom_hbond_atom_site_label_H
    _geom_hbond_atom_site_label_A
    _geom_hbond_site_symmetry_A
    _geom_hbond_distance_DH
    _geom_hbond_distance_HA
    _geom_hbond_distance_DA
    _geom_hbond_angle_DHA
    _geom_hbond_publ_flag
    N3 H3 N4 . 0.87 2.37 2.721(3) 105 yes
    N3 H3 O1W . 0.87 2.01 2.848(4) 161 yes
    O5 H5 O2W . 0.83 1.76 2.570(4) 166 yes
    O7 H7 O2 2_545 0.83 1.66 2.402(3) 147 yes
    O10 H10 O3 3_575 0.83 1.75 2.562(3) 166 yes
    O1W H1WA O9 3_675 0.83(3) 2.02(4) 2.833(4) 169(4) yes
    O1W H1WB O4 3_665 0.84(4) 2.18(4) 2.960(4) 156(3) yes
    O2W H2WA O8 2_645 0.82(4) 1.98(4) 2.738(4) 155(4) yes
    O2W H2WB O4 2_655 0.81(2) 2.25(3) 3.046(4) 171(4) yes
    O3W H3WA O4 . 0.83(2) 1.75(5) 2.530(7) 157(13) yes
    O3W H3WB O2W 2_645 0.82(2) 2.21(4) 2.750(9) 123(3) yes
    C27 H27C O3 1_655 0.97 2.58 3.504(4) 160 yes
    C22 H22 Cg1 1_545 0.94 2.76 3.634(4) 155 yes
_iucr_refine_instructions_details
;
TITL ZN-CHEL   IPDS1   -50DEGC
CELL  0.71073 11.06870  9.78880 25.77560 90.00000 94.16000 90.00000
ZERR 4  0.00180  0.00140  0.00400  0.00000  0.01900  0.00000
LATT 1
SYMM -X, Y+ 0.50000, -Z+ 0.50000
SFAC C H N ZN O
UNIT 112 98.8 16 4 49.4
TEMP -50
PLAN 30
FMAP 2
L.S. 9
BOND $H
DFIX 0.84 .02 O1W H1WA O1W H1WB O2W H2WA O2W H2WB
DFIX 0.84 .02 O3W H3WA O3W H3WB
DFIX 1.35 .02 H1WA H1WB H2WA H2WB H3WA H3WB
BUMP
HTAB
CONF
ACTA
REM UNIT 112 98.8 16 4 49.4
WGHT    0.038100
EXTI    0.000929
FVAR       0.24672
ZN1   4    0.146732    0.987577    0.153085    11.00000    0.02668    0.02980 =
         0.02478    0.00284   -0.00810    0.00040
O1    5    0.150288    1.086536    0.226047    11.00000    0.02566    0.02834 =
         0.03129   -0.00214   -0.00670    0.00705
O2    5    0.252727    1.080132    0.304006    11.00000    0.03345    0.02636 =
         0.02193   -0.00415   -0.00033    0.00649
O3    5    0.215774    0.823443    0.096896    11.00000    0.03391    0.03813 =
         0.02107   -0.00054   -0.00474   -0.00205
O4    5    0.347576    0.650750    0.095500    11.00000    0.06145    0.09086 =
         0.05080   -0.04565   -0.01959    0.03380
O5    5    0.586789    0.737444    0.270018    11.00000    0.04098    0.05261 =
         0.03750   -0.01128   -0.01685    0.02775
AFIX 147
H5    2    0.598105    0.774268    0.298968    11.00000   -1.50000
AFIX   0
O6    5   -0.007347    0.830407    0.176689    11.00000    0.02935    0.03355 =
         0.02529    0.00667   -0.00390   -0.00296
O7    5   -0.198032    0.777566    0.147627    11.00000    0.03546    0.04172 =
         0.04191    0.02256   -0.00556   -0.01366
AFIX 147
H7    2   -0.190433    0.714722    0.169235    11.00000   -1.50000
AFIX   0
O8    5    0.205116    1.157152    0.110383    11.00000    0.02791    0.03440 =
         0.03242    0.00353   -0.01079   -0.00987
O9    5    0.145383    1.291682    0.043275    11.00000    0.04808    0.03328 =
         0.04082    0.01698   -0.00789   -0.01719
O10   5   -0.263238    1.055477   -0.012660    11.00000    0.03065    0.06027 =
         0.02382    0.01331   -0.01137   -0.01194
AFIX 147
H10   2   -0.241456    1.104191   -0.036631    11.00000   -1.50000
AFIX   0
N1    3    0.283650    0.889200    0.191327    11.00000    0.02283    0.02193 =
         0.01947   -0.00336   -0.00087   -0.00161
N2    3    0.002934    1.020834    0.104033    11.00000    0.02323    0.01963 =
         0.02084   -0.00146   -0.00056   -0.00162
C1    1    0.315324    0.935157    0.239129    11.00000    0.02397    0.01762 =
         0.01875   -0.00005    0.00149   -0.00212
C2    1    0.414999    0.885618    0.267892    11.00000    0.02582    0.02439 =
         0.01724    0.00088   -0.00450    0.00156
AFIX  43
H2    2    0.435446    0.918249    0.301690    11.00000   -1.20000
AFIX   0
C3    1    0.485376    0.785731    0.245884    11.00000    0.02682    0.02748 =
         0.02806    0.00108   -0.00521    0.00759
C4    1    0.449253    0.735680    0.197003    11.00000    0.03312    0.02483 =
         0.02596   -0.00408    0.00051    0.00778
AFIX  43
H4    2    0.493315    0.665603    0.182080    11.00000   -1.20000
AFIX   0
C5    1    0.348639    0.789516    0.170713    11.00000    0.02723    0.02168 =
         0.01975   -0.00399   -0.00022    0.00140
C6    1    0.232655    1.043676    0.257456    11.00000    0.02105    0.02364 =
         0.02113    0.00196   -0.00070   -0.00171
C7    1    0.301241    0.749443    0.116520    11.00000    0.03082    0.03900 =
         0.02504   -0.01068    0.00086   -0.00026
C8    1   -0.096883    0.942783    0.102649    11.00000    0.01976    0.02419 =
         0.02238    0.00148    0.00094   -0.00234
C9    1   -0.186938    0.953090    0.064169    11.00000    0.02183    0.03494 =
         0.02381    0.00154   -0.00081   -0.00655
AFIX  43
H9    2   -0.255696    0.896677    0.063964    11.00000   -1.20000
AFIX   0
C10   1   -0.175070    1.049189    0.025007    11.00000    0.02245    0.03564 =
         0.01922   -0.00017   -0.00472    0.00269
C11   1   -0.073028    1.132867    0.026939    11.00000    0.02849    0.02406 =
         0.01792    0.00360   -0.00176    0.00155
AFIX  43
H11   2   -0.064078    1.200354    0.001558    11.00000   -1.20000
AFIX   0
C12   1    0.013836    1.113971    0.066868    11.00000    0.02634    0.01928 =
         0.01958    0.00010    0.00107   -0.00102
C13   1   -0.097567    0.842485    0.146748    11.00000    0.02562    0.02636 =
         0.02419    0.00167   -0.00044   -0.00445
C14   1    0.131295    1.196032    0.073307    11.00000    0.03050    0.02585 =
         0.02658    0.00033   -0.00245   -0.00636
N3    3    0.855667    0.405150    0.103782    11.00000    0.02705    0.02609 =
         0.02398   -0.00238   -0.00019   -0.00012
AFIX  43
H3    2    0.809051    0.419738    0.075685    11.00000   -1.20000
AFIX   0
N4    3    0.647866    0.262270    0.080617    11.00000    0.03063    0.04915 =
         0.03000    0.00047    0.00014   -0.00699
C15   1    0.955546    0.480581    0.111636    11.00000    0.03061    0.02965 =
         0.02733   -0.00366    0.00362   -0.00150
C16   1    1.030044    0.455671    0.156569    11.00000    0.03422    0.03750 =
         0.03380   -0.00480   -0.00371   -0.00557
AFIX  43
H16   2    1.100787    0.507812    0.163228    11.00000   -1.20000
AFIX   0
C17   1    1.002037    0.356914    0.191042    11.00000    0.03225    0.03765 =
         0.02955   -0.00324   -0.00828    0.00590
AFIX  43
H17   2    1.054089    0.340647    0.220856    11.00000   -1.20000
AFIX   0
C18   1    0.895543    0.279265    0.182169    11.00000    0.03403    0.02545 =
         0.02437   -0.00267    0.00104    0.00641
C19   1    0.860732    0.174063    0.216451    11.00000    0.04188    0.03287 =
         0.03021   -0.00077    0.00266    0.01041
AFIX  43
H19   2    0.909473    0.155540    0.247033    11.00000   -1.20000
AFIX   0
C20   1    0.759347    0.101352    0.205555    11.00000    0.05057    0.03028 =
         0.03530    0.00631    0.01482    0.00470
AFIX  43
H20   2    0.738379    0.032176    0.228548    11.00000   -1.20000
AFIX   0
C21   1    0.682524    0.127272    0.159518    11.00000    0.03725    0.03352 =
         0.03015    0.00076    0.00912   -0.00543
C22   1    0.576088    0.054131    0.145810    11.00000    0.04824    0.05170 =
         0.05365    0.00170    0.01540   -0.01720
AFIX  43
H22   2    0.550458   -0.016059    0.167347    11.00000   -1.20000
AFIX   0
C23   1    0.510771    0.086355    0.100969    11.00000    0.04009    0.06900 =
         0.05500    0.00099    0.00499   -0.02535
AFIX  43
H23   2    0.439335    0.037783    0.091422    11.00000   -1.20000
AFIX   0
C24   1    0.547879    0.190475    0.068754    11.00000    0.02954    0.06462 =
         0.04352   -0.00222    0.00003   -0.01139
C25   1    0.713133    0.230317    0.125189    11.00000    0.03069    0.03392 =
         0.02572   -0.00385    0.00170    0.00092
C26   1    0.822286    0.306450    0.137213    11.00000    0.03008    0.02480 =
         0.02534   -0.00269    0.00302    0.00243
C27   1    0.984256    0.582812    0.072278    11.00000    0.04657    0.03371 =
         0.03379   -0.00143    0.00412   -0.01139
AFIX 133
H27A  2    0.910521    0.628892    0.059368    11.00000   -1.50000
H27B  2    1.020234    0.537544    0.043680    11.00000   -1.50000
H27C  2    1.040883    0.649188    0.087920    11.00000   -1.50000
AFIX   0
C28   1    0.476214    0.226104    0.019212    11.00000    0.03468    0.10555 =
         0.05703    0.00573   -0.01259   -0.02010
AFIX 133
H28C  2    0.410546    0.161192    0.012986    11.00000   -1.50000
H28B  2    0.528431    0.222845   -0.009402    11.00000   -1.50000
H28A  2    0.443162    0.317394    0.021905    11.00000   -1.50000
AFIX   0
O1W   5    0.754512    0.474984    0.002525    11.00000    0.08577    0.04645 =
         0.03858    0.01248   -0.01843   -0.02321
H1WA  2    0.774311    0.546348   -0.012328    11.00000   -1.50000
H1WB  2    0.712848    0.427058   -0.018885    11.00000   -1.50000
O2W   5    0.652778    0.870548    0.353226    11.00000    0.08091    0.04853 =
         0.05734   -0.01062   -0.04328    0.02331
H2WA  2    0.687299    0.813862    0.372377    11.00000   -1.50000
H2WB  2    0.657214    0.947516    0.363954    11.00000   -1.50000
O3W   5    0.532253    0.497761    0.099924    10.35000    0.06500    0.04743 =
         0.08666   -0.00139   -0.01095    0.02030
H3WA  2    0.482653    0.558781    0.104861    10.35000   -1.50000
H3WB  2    0.523131    0.430081    0.117907    10.35000   -1.50000
HKLF 4
REM  ZN-CHEL   IPDS1   -50DEGC
REM R1 =  0.0387 for   3242 Fo > 4sig(Fo)  and  0.0800 for all   5464 data
REM    437 parameters refined using     12 restraints
END
WGHT      0.0381      0.0000
REM Highest difference peak  0.386,  deepest hole -0.823,  1-sigma level  0.074
Q1    1   0.3716  0.7240  0.0816  11.00000  0.05    0.39
Q2    1   0.0244  0.9544  0.1675  11.00000  0.05    0.38
Q3    1  -0.2108  0.6483  0.1800  11.00000  0.05    0.35
Q4    1   0.0240  1.0190  0.1279  11.00000  0.05    0.34
Q5    1   0.1393  1.1070  0.1174  11.00000  0.05    0.33
Q6    1   0.3596  0.6164  0.0996  11.00000  0.05    0.32
Q7    1   0.2493  1.0042  0.1871  11.00000  0.05    0.32
Q8    1   0.5072  0.3016 -0.0012  11.00000  0.05    0.31
Q9    1   0.0763  1.0135  0.1105  11.00000  0.05    0.31
Q10   1   0.2914  0.9021  0.2166  11.00000  0.05    0.30
Q11   1   0.1367  0.8603  0.1830  11.00000  0.05    0.29
Q12   1   0.6089  0.4983  0.0793  11.00000  0.05    0.29
Q13   1   0.2350  0.8950  0.1824  11.00000  0.05    0.29
Q14   1   0.1382  1.0947  0.1895  11.00000  0.05    0.28
Q15   1   0.3793  0.2436  0.0326  11.00000  0.05    0.28
Q16   1   0.0794  0.9700  0.1997  11.00000  0.05    0.28
Q17   1  -0.0542  0.9978  0.1096  11.00000  0.05    0.27
Q18   1   0.1544  1.0606  0.2007  11.00000  0.05    0.27
Q19   1   0.0418  0.8985  0.1383  11.00000  0.05    0.27
Q20   1   0.2220  0.9993  0.1029  11.00000  0.05    0.26
Q21   1   0.0171  1.1105  0.0504  11.00000  0.05    0.26
Q22   1   0.2269  1.0732  0.1799  11.00000  0.05    0.25
Q23   1   0.5649  0.4949  0.0418  11.00000  0.05    0.25
Q24   1   0.3262  0.8550  0.1745  11.00000  0.05    0.25
Q25   1   0.2684  0.9805  0.1372  11.00000  0.05    0.25
Q26   1   1.0481  0.4664  0.2625  11.00000  0.05    0.25
Q27   1  -0.0189  1.1192  0.0430  11.00000  0.05    0.25
Q28   1  -0.0022  1.0755  0.0924  11.00000  0.05    0.24
Q29   1  -0.1553  0.9603  0.0938  11.00000  0.05    0.24
Q30   1   0.9760  0.4754  0.1401  11.00000  0.05    0.24
;
data_global
_journal_date_recd_electronic     2011-11-20
_journal_date_accepted     2011-12-05
_journal_name_full     'Acta Crystallographica, Section E'
_journal_year     2012
_journal_volume     68
_journal_issue      1
_journal_page_first     m31
_journal_page_last     m32
_journal_paper_category     QM
_journal_paper_doi     10.1107/S1600536811052445
_journal_coeditor_code     LH5386
_publ_contact_author_name     'Zohreh Derikvand'
_publ_contact_author_address
;
Department of Chemistry
Islamic Azad University
Khorramabad Branch
Iran
;
_publ_contact_author_email     'zderik@yahoo.com'
_publ_contact_author_fax     ?
_publ_contact_author_phone     '0098 661 4217925'
_publ_section_title
;\
2,9-Dimethyl-1,10-phenanthrolin-1-ium
(6-carboxy-4-hydroxypyridine-2-carboxylato-\k^3^<i>O</i>^2^,<i>N</i>,\
<i>O</i>^6^)(4-hydroxypyridine-2,6-dicarboxylato-\k^3^<i>O</i>^2^,<i>N</i>,\
<i>O</i>^6^)zincate(II) 2.35-hydrate: a proton-transfer compound
;
loop_
    _publ_author_name
    _publ_author_footnote
    _publ_author_address
    'Derikvand, Zohreh' .
;
Faculty of Science, Department of Chemistry, Khorramabad Branch
Islamic Azad University, Khorramabad, Iran
;
    'Stoeckli-Evans, Helen' .
;
Institute of Physics, University of Neuch\^atel, rue Emile-Argand 11,
CH-2000 Neuch\^atel, Switzerland
;
    'Nemati, Andya' .
;
Iran Compiling Encyclopedia Foundation, Tajrish, Tehran, Iran
;
