# Supplementary material for: 2,9-Dimethyl-1,10-phenanthrolin-1-ium (6-carb­oxy-4-hy­droxy­pyridine-2-carboxyl­ato-κ3 O 2,N,O 6)(4-hy­droxy­pyridine-2,6-dicarboxyl­ato-κ3 O 2,N,O 6)zincate(II) 2.35-hydrate: a proton-transfer compound
Source: Acta Crystallogr Sect E Struct Rep Online. 2011 Dec 10;68(Pt 1):m31–2. doi: 10.1107/S1600536811052445 (PMC3254305; doi:10.1107/S1600536811052445)
Supplement: Supplementary file 2 [file e-68-00m31-Isup2.hkl]

# 
# h,k,l, Fc-squared, Fo-squared, sigma(Fo-squared) and status flag 
# 
data_I
_shelx_title ' ZN-CHEL   IPDS1   -50DEGC' 
_shelx_refln_list_code          4 
_shelx_F_calc_maximum      446.64 
_exptl_crystal_F_000      1398.00 
_reflns_d_resolution_high  0.8088 
 
loop_ 
 _symmetry_equiv_pos_as_xyz 
 'x, y, z' 
 '-x, y+1/2, -z+1/2' 
 '-x, -y, -z' 
 'x, -y-1/2, z-1/2' 
 
_cell_length_a    11.0687 
_cell_length_b     9.7888 
_cell_length_c    25.7756 
_cell_angle_alpha  90.000 
_cell_angle_beta   94.160 
_cell_angle_gamma  90.000 
 
_shelx_F_squared_multiplier     1.000 
 
loop_ 
 _refln_index_h 
 _refln_index_k 
 _refln_index_l 
 _refln_F_squared_calc 
 _refln_F_squared_meas 
 _refln_F_squared_sigma 
 _refln_observed_status 
   2   0   0     6786.17     7070.78    199.41 o 
   3   0   0    13674.09    12738.86    201.65 o 
   4   0   0      131.70      222.37     79.59 o 
   5   0   0     1044.67     1020.61     84.29 o 
   6   0   0    13692.26    13976.79    172.46 o 
   7   0   0    11276.39    11482.83    319.91 o 
   8   0   0     2702.35     2789.65    100.67 o 
   9   0   0      172.24      132.72    108.43 o 
  10   0   0      909.07      976.50    103.85 o 
  11   0   0      180.25      271.75     89.26 o 
  12   0   0      433.62      497.66    107.62 o 
  13   0   0      458.07      461.21    148.18 o 
   1   1   0    11089.72    10577.08    176.16 o 
   2   1   0    12873.99    12699.88    169.67 o 
   3   1   0      322.20      298.71     56.34 o 
   4   1   0     3964.82     4089.32     85.31 o 
   5   1   0        2.38        7.45     56.95 o 
   6   1   0     2444.06     2560.57     64.44 o 
   7   1   0      360.44      444.77     61.05 o 
   8   1   0      300.02      353.39     59.75 o 
   9   1   0        0.28       -6.13     52.66 o 
  10   1   0      235.75      213.05     63.60 o 
  11   1   0      245.05      189.14     81.17 o 
  12   1   0       14.73       -9.80     74.33 o 
  13   1   0      187.69      224.05     89.51 o 
   0   2   0     1707.37     1290.93    135.10 o 
   1   2   0    27952.46    27497.39    763.67 o 
   2   2   0     2431.13     2234.27     91.59 o 
   3   2   0     1446.76     1365.55     59.76 o 
   4   2   0      579.83      758.47     58.80 o 
   5   2   0       76.16      132.12     56.56 o 
   6   2   0      242.73      227.35     48.19 o 
   7   2   0     6475.70     6829.68     84.00 o 
   8   2   0     1801.19     1782.45     65.76 o 
   9   2   0     1146.32     1115.73     55.62 o 
  10   2   0     2696.81     2768.23     80.56 o 
  11   2   0     1035.07     1135.86     84.34 o 
  12   2   0      496.95      429.40     72.03 o 
  13   2   0      569.69      552.80     81.72 o 
   1   3   0     1091.37     1042.05     80.64 o 
   2   3   0       59.20       40.65     51.40 o 
   3   3   0        0.29       -3.63     58.38 o 
   4   3   0     3413.80     3358.97    123.93 o 
   5   3   0       95.20       78.24     42.98 o 
   6   3   0      762.32      758.59     45.83 o 
   7   3   0       49.41       93.58     53.52 o 
   8   3   0     1714.18     1686.06    190.15 o 
   9   3   0      293.85      242.03     61.29 o 
  10   3   0        1.20      -22.46     58.36 o 
  11   3   0      205.29      189.02     65.68 o 
  12   3   0      808.67      588.23    156.96 o 
  13   3   0       26.93      -64.41     81.48 o 
   0   4   0     7027.20     6514.04    157.90 o 
   1   4   0       10.62       16.66     46.01 o 
   2   4   0       18.72       17.30     53.27 o 
   3   4   0    11985.03    11615.59    107.56 o 
   4   4   0     2812.52     2739.22     67.37 o 
   5   4   0        5.03       -8.19     46.85 o 
   6   4   0     1076.24     1108.79     60.09 o 
   7   4   0     2225.00     2257.71     65.78 o 
   8   4   0       95.97      138.17     50.65 o 
   9   4   0      511.21      523.99     55.64 o 
  10   4   0     1307.30     1392.81     80.36 o 
  11   4   0      210.69      176.75     69.55 o 
  12   4   0      142.17       81.38     66.65 o 
   1   5   0     1026.52     1019.84     60.28 o 
   2   5   0       60.98       68.11     49.80 o 
   3   5   0        2.11       15.79     52.20 o 
   4   5   0      252.84      260.79     52.97 o 
   5   5   0      399.30      428.98     72.78 o 
   6   5   0     1277.72     1253.95     57.17 o 
   7   5   0      152.79      193.61     63.61 o 
   8   5   0       85.71       60.61     57.60 o 
   9   5   0      322.15      314.71     65.26 o 
  10   5   0        7.94        3.65     68.30 o 
  11   5   0        1.95       -1.71     82.23 o 
  12   5   0        2.80      -36.62     93.87 o 
   0   6   0      430.28      363.28     71.42 o 
   1   6   0     7281.19     7532.91    100.84 o 
   2   6   0      381.42      409.95     66.94 o 
   3   6   0     1824.35     1974.49     76.08 o 
   4   6   0     1432.29     1342.47     71.90 o 
   5   6   0      746.51      643.99     62.40 o 
   6   6   0     1534.78     1647.83     72.14 o 
   7   6   0      115.59       60.27     58.53 o 
   8   6   0      443.41      338.75     64.95 o 
   9   6   0       76.52       51.10     73.65 o 
  10   6   0      256.55      234.37     76.43 o 
  11   6   0      111.38      -11.24     76.93 o 
   1   7   0      225.80      158.83     65.23 o 
   2   7   0      736.83      823.08     75.91 o 
   3   7   0       41.36       71.98     63.19 o 
   4   7   0     1308.09     1414.61     77.93 o 
   5   7   0      655.41      598.01     67.53 o 
   6   7   0       62.82       59.51     62.81 o 
   7   7   0      110.38      107.59     50.67 o 
   8   7   0      550.49      544.44     91.82 o 
   9   7   0      521.31      463.23     83.34 o 
  10   7   0        2.50       31.41     83.94 o 
  11   7   0      299.56      153.86     96.13 o 
   0   8   0      723.14      718.63    106.40 o 
   1   8   0        6.64       23.55     57.33 o 
   2   8   0       55.11       72.07     70.54 o 
   3   8   0      194.53      223.97     59.22 o 
   4   8   0      557.64      599.73     93.03 o 
   5   8   0       85.38      110.59     63.56 o 
   6   8   0      274.00      253.72     55.51 o 
   7   8   0      791.10      887.13     78.28 o 
   8   8   0        2.16        9.00     74.53 o 
   9   8   0      156.66      103.73     84.31 o 
  10   8   0      119.95      127.61    104.28 o 
   1   9   0      684.47      727.89     68.49 o 
   2   9   0      866.96      871.69     75.93 o 
   3   9   0       81.71       55.87     64.82 o 
   4   9   0       51.21       22.33     59.71 o 
   5   9   0      274.62      338.94     91.67 o 
   6   9   0      683.44      759.17     77.49 o 
   7   9   0        0.11      -26.16     92.18 o 
   8   9   0      604.44      480.84     79.77 o 
   9   9   0      333.99      203.13     97.80 o 
   0  10   0      398.90      373.55    130.69 o 
   1  10   0      197.40      171.23     81.21 o 
   2  10   0        7.57      -13.13     80.94 o 
   3  10   0     1125.22     1181.04     80.23 o 
   4  10   0      348.11      372.03     93.21 o 
   5  10   0       80.13      109.88     92.32 o 
   6  10   0      493.78      424.96     80.66 o 
   7  10   0      810.76      844.50     98.32 o 
   1  11   0      671.04      705.23     96.52 o 
   2  11   0      528.85      429.54     95.55 o 
   3  11   0       92.54       76.73     70.50 o 
   4  11   0       75.79       88.05     91.72 o 
   5  11   0       23.88      -13.79    116.31 o 
   0  12   0       10.59      -11.09    164.84 o 
   1  12   0       72.23       72.04     95.66 o 
 -13   1   1       25.25      -12.48     90.00 o 
 -12   1   1      671.18      671.33     71.56 o 
 -11   1   1      323.63      340.31     69.36 o 
 -10   1   1      266.58      283.25     63.36 o 
  -9   1   1     1319.03     1432.25     69.13 o 
  -8   1   1     4470.14     4479.52     77.88 o 
  -7   1   1     1921.89     2036.48     73.75 o 
  -6   1   1      607.14      528.79     52.68 o 
  -5   1   1     2823.69     2726.29     73.76 o 
  -4   1   1     7957.74     7098.54    129.07 o 
  -3   1   1    15857.27    16422.52    151.15 o 
  -2   1   1     6360.17     6069.40    126.45 o 
  -1   1   1    31113.10    32496.35    330.85 o 
   0   1   1    21846.99    20456.47    394.84 o 
   1   1   1     6211.26     6063.98    169.50 o 
   2   1   1    16968.53    16223.51    189.84 o 
   3   1   1     6210.77     5935.79    108.73 o 
   4   1   1     2359.55     2530.93     81.08 o 
   5   1   1     3039.76     2842.71     70.94 o 
   6   1   1     5807.18     5394.25     81.40 o 
   7   1   1     1389.37     1323.22     65.26 o 
   8   1   1     3348.11     3401.56     73.57 o 
   9   1   1     3100.76     3120.23     71.73 o 
  10   1   1       45.46       44.00     53.77 o 
  11   1   1      917.58      916.11     76.07 o 
  12   1   1     2414.84     2524.44     83.77 o 
  13   1   1      787.93      744.22    131.35 o 
 -13   2   1        0.22       10.70     92.82 o 
 -12   2   1       85.09       26.76     75.20 o 
 -11   2   1      619.42      579.73     65.41 o 
 -10   2   1      911.16      903.62     57.87 o 
  -9   2   1       49.33       44.83     53.17 o 
  -8   2   1      192.98      242.96     58.76 o 
  -7   2   1      121.62       75.73     54.79 o 
  -6   2   1     1659.87     1605.11     66.74 o 
  -5   2   1      888.87      885.12     61.84 o 
  -4   2   1     2291.07     2379.17     59.44 o 
  -3   2   1     4971.78     5266.78     86.01 o 
  -2   2   1     6545.16     6601.16    172.67 o 
  -1   2   1       90.73       97.65     79.20 o 
   0   2   1     1536.08     1364.15    108.16 o 
   1   2   1     3355.89     3429.79    116.76 o 
   2   2   1        0.14        1.78     49.61 o 
   3   2   1      943.63     1010.96     61.33 o 
   4   2   1        8.41       15.99     57.48 o 
   5   2   1     1185.05     1201.67     53.02 o 
   6   2   1       16.30       15.59     43.83 o 
   7   2   1       74.10      100.31     53.54 o 
   8   2   1       50.63       21.53     57.46 o 
   9   2   1       41.90       48.03     63.28 o 
  10   2   1      251.26      229.83     54.09 o 
  11   2   1        5.29      -30.10     80.19 o 
  12   2   1       65.54      -28.48     82.54 o 
  13   2   1       83.08       75.01     86.01 o 
 -13   3   1       10.54       18.77     93.55 o 
 -12   3   1      158.43      158.86     65.29 o 
 -11   3   1      510.04      488.77     83.56 o 
 -10   3   1      142.86      134.40     54.31 o 
  -9   3   1      598.23      598.74     98.16 o 
  -8   3   1     2531.27     2548.09     68.23 o 
  -7   3   1     4009.35     3825.79    185.25 o 
  -6   3   1      131.74      171.28     41.25 o 
  -5   3   1     3988.15     3591.59     63.19 o 
  -4   3   1     7969.56     7612.87     96.53 o 
  -3   3   1       16.64       32.13     49.24 o 
  -2   3   1     1842.72     1724.29     76.36 o 
  -1   3   1     6753.23     6112.76    111.77 o 
   0   3   1       37.84       36.00     65.00 o 
   1   3   1     3429.30     3591.51     97.43 o 
   2   3   1     6249.49     5820.55     92.24 o 
   3   3   1     4000.23     3829.75     79.17 o 
   4   3   1    12380.54    13070.84    108.46 o 
   5   3   1     3753.72     3723.97     68.88 o 
   6   3   1     9828.27     9903.83    103.04 o 
   7   3   1     1775.65     1824.86     63.53 o 
   8   3   1      102.43      142.38     57.56 o 
   9   3   1     4831.05     4953.11     75.51 o 
  10   3   1     1552.75     1674.14     65.07 o 
  11   3   1      499.02      467.99     75.74 o 
  12   3   1     2109.98     1750.19    317.56 o 
  13   3   1      332.72      177.76     88.08 o 
 -12   4   1      556.17      471.38     65.38 o 
 -11   4   1      196.00      118.28     81.87 o 
 -10   4   1       34.93       32.17     66.27 o 
  -9   4   1      511.51      569.48     59.87 o 
  -8   4   1     1817.62     1817.90     62.66 o 
  -7   4   1      657.92      660.05     61.28 o 
  -6   4   1       12.93       -5.33     71.41 o 
  -5   4   1     1152.59     1154.76     59.64 o 
  -4   4   1     2992.83     2763.00     69.39 o 
  -3   4   1        7.82        9.97     44.75 o 
  -2   4   1       27.60       26.96     58.05 o 
  -1   4   1     1362.06     1392.13     75.90 o 
   0   4   1     1707.88     1727.87     71.87 o 
   1   4   1       63.41       60.69     58.23 o 
   2   4   1       23.07       47.39     65.31 o 
   3   4   1      256.90      219.02     49.80 o 
   4   4   1     3731.49     3777.22     77.81 o 
   5   4   1     1482.36     1548.07     62.14 o 
   6   4   1        9.16        3.01     57.95 o 
   7   4   1      850.35      921.09     55.12 o 
   8   4   1      235.18      237.92     54.00 o 
   9   4   1       12.77        0.76     57.84 o 
  10   4   1      282.23      281.24     73.88 o 
  11   4   1      183.45      154.61     65.40 o 
  12   4   1      177.15      149.73     70.96 o 
 -12   5   1      398.84      262.17     96.03 o 
 -11   5   1      615.60      585.49     68.21 o 
 -10   5   1       45.32       36.40     73.32 o 
  -9   5   1     1158.36     1190.22     85.28 o 
  -8   5   1       30.61       32.93     62.51 o 
  -7   5   1     1639.64     1692.23     77.31 o 
  -6   5   1      724.47      698.34     62.02 o 
  -5   5   1      820.51      755.99     58.56 o 
  -4   5   1     1789.14     1750.32     59.90 o 
  -3   5   1      143.12      117.72     48.87 o 
  -2   5   1      939.44      777.25     66.40 o 
  -1   5   1     2900.52     2726.47     70.80 o 
   0   5   1     2131.13     2015.71     70.00 o 
   1   5   1        7.45       14.24     54.69 o 
   2   5   1     2091.70     2125.52     75.30 o 
   3   5   1     3583.50     3360.22    110.91 o 
   4   5   1      142.32      191.53     57.31 o 
   5   5   1     3903.81     3962.44     84.30 o 
   6   5   1     1530.46     1619.47     71.52 o 
   7   5   1      244.68      293.04     54.99 o 
   8   5   1      407.96      361.41     64.72 o 
   9   5   1      183.20      208.14     64.76 o 
  10   5   1      280.14      293.71     81.79 o 
  11   5   1        3.13       24.59     82.41 o 
  12   5   1      158.39      152.36     81.17 o 
 -11   6   1        1.77       26.51     83.61 o 
 -10   6   1      175.91      130.64     69.69 o 
  -9   6   1      889.76      862.41     78.25 o 
  -8   6   1      646.96      666.98     66.64 o 
  -7   6   1      692.45      669.15     60.99 o 
  -6   6   1     3453.35     3594.49     80.77 o 
  -5   6   1        8.75        6.92     57.76 o 
  -4   6   1        1.10       -5.97     57.87 o 
  -3   6   1      754.04      733.44     62.98 o 
  -2   6   1      523.47      535.32     67.59 o 
  -1   6   1      732.93      753.02     58.55 o 
   0   6   1     1525.74     1592.51     65.24 o 
   1   6   1     2210.24     2064.36     69.22 o 
   2   6   1       50.12       96.08     64.66 o 
   3   6   1      856.12      910.63     63.65 o 
   4   6   1     1694.80     1708.32     74.70 o 
   5   6   1      790.43      752.83     62.48 o 
   6   6   1      583.99      608.46     61.87 o 
   7   6   1      246.75      225.67     71.61 o 
   8   6   1      594.02      558.68     73.43 o 
   9   6   1      176.62       92.70     68.92 o 
  10   6   1        6.08       13.50     75.27 o 
  11   6   1      248.61      141.09     68.24 o 
 -11   7   1      116.05       86.53     95.17 o 
 -10   7   1      100.60      102.75     71.00 o 
  -9   7   1       32.31       30.40     74.51 o 
  -8   7   1     1347.45     1415.16     79.10 o 
  -7   7   1      982.78      985.35     59.25 o 
  -6   7   1       82.51       61.08     63.06 o 
  -5   7   1       19.31       33.99     63.13 o 
  -4   7   1     3985.31     4113.38     74.35 o 
  -3   7   1      280.48      258.58     64.70 o 
  -2   7   1     1755.33     1873.92     76.00 o 
  -1   7   1     2556.40     2586.00     85.35 o 
   0   7   1      478.98      512.27     73.73 o 
   1   7   1     2218.70     2356.25     74.52 o 
   2   7   1     1631.05     1765.68    106.62 o 
   3   7   1      738.24      812.07     58.69 o 
   4   7   1      210.70      265.87     64.83 o 
   5   7   1      358.05      382.68     72.76 o 
   6   7   1      682.17      719.43     66.56 o 
   7   7   1      243.64      239.12     64.67 o 
   8   7   1      315.80      313.68     81.30 o 
   9   7   1       28.04       11.04     75.07 o 
  10   7   1       38.56       22.22     94.39 o 
  11   7   1      117.51       71.40     82.44 o 
 -10   8   1      289.03      177.25    117.17 o 
  -9   8   1      135.47      155.58     84.39 o 
  -8   8   1        0.26      -12.84     74.45 o 
  -7   8   1      833.82      965.94     77.66 o 
  -6   8   1      218.13      230.59     59.15 o 
  -5   8   1      511.85      544.71     66.86 o 
  -4   8   1      330.28      334.78     49.22 o 
  -3   8   1      573.10      629.38     58.01 o 
  -2   8   1       38.90        3.58     63.72 o 
  -1   8   1      637.66      625.49     62.55 o 
   0   8   1      521.15      525.54     66.01 o 
   1   8   1     1039.51     1060.86     77.74 o 
   2   8   1      818.15      915.63     76.34 o 
   3   8   1       77.68       54.89     54.21 o 
   4   8   1      291.58      312.82     66.04 o 
   5   8   1      387.79      478.33     72.85 o 
   6   8   1       36.16       -8.12     71.25 o 
   7   8   1     1024.98     1030.45     73.62 o 
   8   8   1      413.22      543.86     76.95 o 
   9   8   1        3.71       -2.70     83.41 o 
  10   8   1      134.90       83.16     95.99 o 
  -9   9   1      174.11      179.72    116.96 o 
  -8   9   1     1217.34     1087.82     98.96 o 
  -7   9   1       99.22      148.03     92.51 o 
  -6   9   1       65.61       80.39     81.71 o 
  -5   9   1      584.26      603.88     83.90 o 
  -4   9   1       20.04       34.51     73.88 o 
  -3   9   1     3015.70     2989.02     87.38 o 
  -2   9   1     1094.75     1136.51     71.07 o 
  -1   9   1      496.21      536.16     66.61 o 
   0   9   1       12.47        5.81     63.27 o 
   1   9   1      215.08      181.35     64.53 o 
   2   9   1      508.28      585.65     68.23 o 
   3   9   1     1455.47     1474.17     60.07 o 
   4   9   1       71.10       69.59     69.00 o 
   5   9   1      368.27      359.82     75.71 o 
   6   9   1     1311.08     1391.84     82.19 o 
   7   9   1      188.75      201.72     82.97 o 
   8   9   1      191.42      184.69     84.09 o 
  -7  10   1       38.17       16.85    114.75 o 
  -6  10   1      541.57      488.82     79.42 o 
  -5  10   1      433.97      452.86     85.06 o 
  -4  10   1      597.73      393.04     71.69 o 
  -3  10   1     1480.45     1579.73     90.11 o 
  -2  10   1      564.47      651.20     84.22 o 
  -1  10   1        0.21       -7.67     90.27 o 
   0  10   1      839.56      860.09     94.19 o 
   1  10   1      369.12      417.03     82.69 o 
   2  10   1       34.28       90.41     80.32 o 
   3  10   1      377.21      454.60     83.31 o 
   4  10   1      427.95      451.98     93.64 o 
   5  10   1      864.44      828.18     95.89 o 
   6  10   1        4.62       41.79     93.82 o 
   7  10   1       87.21       12.86    103.00 o 
  -5  11   1      172.99      229.20    103.59 o 
  -4  11   1      210.40      193.23    109.79 o 
  -3  11   1        1.26      -36.89     83.96 o 
  -2  11   1      444.58      323.79     85.74 o 
  -1  11   1      508.14      512.37     86.63 o 
   0  11   1        1.03       38.21     92.24 o 
   1  11   1      490.78      519.84     86.74 o 
   2  11   1      258.78      226.32     77.45 o 
   3  11   1       90.20      124.43     76.22 o 
   4  11   1        8.16      -33.75     93.74 o 
   5  11   1      298.46      219.55    104.85 o 
  -1  12   1       57.46       55.77    104.79 o 
   0  12   1      107.70       92.65    105.44 o 
   1  12   1        8.38      -18.06    165.77 o 
 -13   0   2     1764.59     1719.66    134.81 o 
 -12   0   2     2260.21     2082.11    126.73 o 
 -11   0   2      332.66      379.03    126.18 o 
 -10   0   2      915.55      985.16     77.50 o 
  -9   0   2     2429.79     2434.85     87.76 o 
  -8   0   2     1135.26     1231.97    126.14 o 
  -7   0   2     1343.46     1537.03     92.49 o 
  -6   0   2      554.45      427.57     63.90 o 
  -5   0   2    13824.54    13768.56    228.51 o 
  -4   0   2     1143.15     1059.02     87.34 o 
  -3   0   2      588.66      637.59    100.20 o 
  -2   0   2       43.53       46.99    109.14 o 
  -1   0   2     8588.40     6825.95   1781.58 o 
   1   0   2       44.08       72.83    151.54 o 
   2   0   2      183.21      165.18    110.81 o 
   3   0   2       26.54       30.31     76.96 o 
   4   0   2     3879.94     3662.63    104.49 o 
   5   0   2    12702.55    11964.77    310.61 o 
   6   0   2      473.69      465.19     73.17 o 
   7   0   2     5744.29     5935.36    133.29 o 
   8   0   2     3371.72     3344.07    116.88 o 
   9   0   2     4182.37     4730.23    237.77 o 
  10   0   2      627.89      634.17     86.14 o 
  11   0   2     2384.02     2603.60    137.91 o 
  12   0   2      749.44      710.61    109.28 o 
  13   0   2      416.52      205.43    134.03 o 
 -13   1   2        8.13       -1.08     96.05 o 
 -12   1   2       34.55       47.04     74.39 o 
 -11   1   2      509.53      470.91     74.01 o 
 -10   1   2      192.00      252.27     53.96 o 
  -9   1   2      439.40      482.47     59.74 o 
  -8   1   2       48.04       48.89     57.75 o 
  -7   1   2       74.10      101.20     64.60 o 
  -6   1   2     5134.92     5455.69     73.08 o 
  -5   1   2      113.19       82.90     57.45 o 
  -4   1   2     1366.83     1431.75     64.74 o 
  -3   1   2     3603.44     3778.61     90.60 o 
  -2   1   2       17.49       20.22     67.97 o 
  -1   1   2      184.25      312.67     89.64 o 
   0   1   2     5420.29     5001.44    205.20 o 
   1   1   2       15.17       33.40     92.07 o 
   2   1   2     3553.52     3381.90    105.89 o 
   3   1   2      100.43       86.23     66.45 o 
   4   1   2     3142.50     3183.80     73.30 o 
   5   1   2      774.88      856.25     62.73 o 
   6   1   2     1090.40     1103.07     59.66 o 
   7   1   2     1279.48     1322.81     61.36 o 
   8   1   2        5.14       59.95     63.02 o 
   9   1   2        4.73       -2.25     56.85 o 
  10   1   2       47.23       18.89     53.42 o 
  11   1   2       40.60       19.19     73.36 o 
  12   1   2       24.98      -55.43     74.62 o 
  13   1   2        0.08       30.40    113.45 o 
 -13   2   2      759.69      352.98    174.65 o 
 -12   2   2       15.76        7.21     61.06 o 
 -11   2   2      159.05      209.55     73.82 o 
 -10   2   2     1008.30     1111.52     67.52 o 
  -9   2   2     1294.27     1367.18     63.98 o 
  -8   2   2     1765.83     1761.59     70.61 o 
  -7   2   2        9.78       -6.59     58.40 o 
  -6   2   2     4060.85     4050.76     66.21 o 
  -5   2   2     3104.66     2787.97     65.74 o 
  -4   2   2     1583.20     1701.34     60.19 o 
  -3   2   2     1376.46     1319.97     64.10 o 
  -2   2   2    20625.29    20989.73    203.79 o 
  -1   2   2      863.40      773.09     79.67 o 
   0   2   2      502.33      461.94     80.60 o 
   1   2   2     2125.37     1822.66     90.70 o 
   2   2   2     4754.20     4451.81     92.84 o 
   3   2   2      424.17      440.68     70.44 o 
   4   2   2     4413.16     4189.09     81.41 o 
   5   2   2    14143.75    13530.49    191.65 o 
   6   2   2      128.43      143.99     47.86 o 
   7   2   2      659.64      621.31     61.10 o 
   8   2   2     3383.13     3443.14     70.01 o 
   9   2   2     1118.61     1083.38     55.32 o 
  10   2   2      980.26     1013.54     62.87 o 
  11   2   2     1912.71     2021.01     80.50 o 
  12   2   2      583.92      572.80     94.13 o 
  13   2   2      113.32       -5.18     93.26 o 
 -13   3   2       24.98      -16.69     94.15 o 
 -12   3   2       41.42        3.62     65.26 o 
 -11   3   2      597.10      568.36     75.11 o 
 -10   3   2      133.26      125.53     50.37 o 
  -9   3   2     2518.34     2606.16     64.38 o 
  -8   3   2      886.49      875.68     61.92 o 
  -7   3   2      349.69      400.50     49.74 o 
  -6   3   2       10.66       56.12     40.30 o 
  -5   3   2     1874.28     1918.47     66.19 o 
  -4   3   2      431.94      410.73     51.44 o 
  -3   3   2       60.54       31.11     49.51 o 
  -2   3   2    15501.11    16138.52    413.25 o 
  -1   3   2      113.49      146.93     64.80 o 
   0   3   2      494.35      447.84     64.45 o 
   1   3   2     3977.24     4113.78     96.89 o 
   2   3   2     1843.88     1778.97     75.75 o 
   3   3   2     1056.52     1024.49     58.32 o 
   4   3   2     2188.39     2302.36    104.00 o 
   5   3   2     1386.15     1463.11     59.12 o 
   6   3   2     2704.74     3023.69     70.59 o 
   7   3   2      144.24      111.04     58.53 o 
   8   3   2       26.39       34.33     52.61 o 
   9   3   2      904.51      822.50     62.15 o 
  10   3   2      632.00      672.35     61.70 o 
  11   3   2        0.77       -1.53     90.31 o 
  12   3   2       48.63       59.61     69.94 o 
  13   3   2        3.68       47.66     94.09 o 
 -12   4   2      997.14      887.67     70.77 o 
 -11   4   2      243.08      247.66     69.88 o 
 -10   4   2      349.43      272.62     78.26 o 
  -9   4   2     1379.14     1449.21     64.75 o 
  -8   4   2     3033.78     2935.31    119.93 o 
  -7   4   2        0.51      -11.00     53.16 o 
  -6   4   2     5137.49     5212.98     83.25 o 
  -5   4   2     2740.48     2586.46     68.08 o 
  -4   4   2       33.27       14.87     48.70 o 
  -3   4   2     6131.03     6027.23    219.07 o 
  -2   4   2     1801.09     1564.81     66.63 o 
  -1   4   2      326.08      218.24     60.54 o 
   0   4   2      211.83      294.81     55.83 o 
   1   4   2     1046.90      900.74     67.16 o 
   2   4   2    16167.71    16375.78    134.96 o 
   3   4   2      390.29      333.76     65.32 o 
   4   4   2     4584.10     4253.79     74.42 o 
   5   4   2     2296.33     2406.65     67.82 o 
   6   4   2     5316.77     5605.24    105.76 o 
   7   4   2      126.33      189.14     54.24 o 
   8   4   2     2176.29     2252.77     66.80 o 
   9   4   2     1484.16     1523.09     56.61 o 
  10   4   2      118.40      119.61     63.32 o 
  11   4   2     1401.33     1411.88     73.59 o 
  12   4   2     1559.61     1362.65     72.99 o 
 -12   5   2        0.08        1.50    103.04 o 
 -11   5   2        8.51      -42.33     70.28 o 
 -10   5   2       98.48       93.75     64.01 o 
  -9   5   2       75.39       72.52     58.52 o 
  -8   5   2      899.34      846.38     67.04 o 
  -7   5   2     1125.56     1134.88     63.68 o 
  -6   5   2        4.13        1.64     70.72 o 
  -5   5   2      277.70      298.87     60.20 o 
  -4   5   2        3.72       20.75     43.34 o 
  -3   5   2       35.41       19.04     47.85 o 
  -2   5   2     1706.52     1779.29     73.26 o 
  -1   5   2      587.02      515.23     59.88 o 
   0   5   2      608.86      494.21     60.73 o 
   1   5   2     2312.06     2337.29     79.38 o 
   2   5   2     3344.93     3176.25     89.13 o 
   3   5   2     7461.95     7691.21     95.80 o 
   4   5   2     1158.83     1233.29     66.19 o 
   5   5   2      243.78      279.48     58.90 o 
   6   5   2      905.79      926.37     63.50 o 
   7   5   2      361.55      351.13     55.08 o 
   8   5   2      109.39       83.39     57.84 o 
   9   5   2       35.87        2.42     57.61 o 
  10   5   2        1.49       14.46     68.47 o 
  11   5   2      115.03       60.67     70.16 o 
  12   5   2        1.57      -16.48     94.00 o 
 -11   6   2      330.53      304.51     72.04 o 
 -10   6   2       68.84       75.46     74.67 o 
  -9   6   2     1192.75     1268.32     73.57 o 
  -8   6   2        4.88       15.00     57.69 o 
  -7   6   2      276.75      310.89     64.39 o 
  -6   6   2     2005.21     2073.66     79.81 o 
  -5   6   2     2789.66     2996.88     84.20 o 
  -4   6   2     1014.45      947.75     62.34 o 
  -3   6   2        8.71      -17.18     64.14 o 
  -2   6   2     1432.62     1475.38     74.05 o 
  -1   6   2     1670.47     1606.41     64.56 o 
   0   6   2      296.43      262.05     59.66 o 
   1   6   2    15927.48    15561.24    135.78 o 
   2   6   2     7334.86     7217.09    339.72 o 
   3   6   2       51.45       62.66     58.39 o 
   4   6   2     3287.83     3423.20     82.10 o 
   5   6   2     3005.38     3053.22     80.37 o 
   6   6   2     1082.69     1047.00     59.24 o 
   7   6   2       33.86       31.97     53.32 o 
   8   6   2      795.47      782.68     75.39 o 
   9   6   2      683.06      705.63     76.21 o 
  10   6   2       52.74       36.19     82.22 o 
  11   6   2       38.42       58.17     79.85 o 
 -11   7   2      215.87      211.58     83.16 o 
 -10   7   2       99.48       49.60     84.93 o 
  -9   7   2       11.25       19.23     74.79 o 
  -8   7   2     1037.52      995.23     73.12 o 
  -7   7   2        4.25       43.00     53.21 o 
  -6   7   2        4.32      -33.93     57.62 o 
  -5   7   2     3342.31     3227.31     76.56 o 
  -4   7   2     1205.50     1209.99     60.24 o 
  -3   7   2       53.68       36.78     71.17 o 
  -2   7   2       65.28       42.46     64.24 o 
  -1   7   2      100.70      124.06     63.60 o 
   0   7   2     1168.42     1212.38     71.37 o 
   1   7   2      300.99      360.58     66.19 o 
   2   7   2     1255.65     1406.69     79.36 o 
   3   7   2     1969.51     2117.08     75.93 o 
   4   7   2      884.25      891.70     64.34 o 
   5   7   2     1806.17     1892.57     68.39 o 
   6   7   2      694.54      755.13     62.31 o 
   7   7   2        3.50       38.72     63.38 o 
   8   7   2      126.97      138.31     81.29 o 
   9   7   2       46.42      -15.62     82.18 o 
  10   7   2       36.27       22.11     76.82 o 
 -10   8   2        5.13       38.68     94.59 o 
  -9   8   2      364.26      429.34     77.78 o 
  -8   8   2      423.50      374.51     76.42 o 
  -7   8   2      153.16      154.92     69.17 o 
  -6   8   2      595.20      619.70     61.91 o 
  -5   8   2      825.86      855.06     58.99 o 
  -4   8   2       21.69       27.08     53.48 o 
  -3   8   2     1591.02     1704.78     74.10 o 
  -2   8   2     1187.60     1197.71     62.48 o 
  -1   8   2     1425.09     1468.52     73.25 o 
   0   8   2      375.54      409.15     72.17 o 
   1   8   2      763.21      874.80     75.42 o 
   2   8   2      468.56      527.98     73.38 o 
   3   8   2       86.19      120.73     53.64 o 
   4   8   2     1657.08     1656.11     74.55 o 
   5   8   2      191.93      210.74     64.64 o 
   6   8   2      655.84      642.39     70.70 o 
   7   8   2      809.82      825.31     93.45 o 
   8   8   2      385.09      315.21     71.49 o 
   9   8   2       15.92       29.60     93.55 o 
  10   8   2       13.75      -48.42    116.99 o 
  -9   9   2       86.69       50.01    117.17 o 
  -8   9   2       45.03      -12.15     71.69 o 
  -7   9   2      946.53      870.23     69.85 o 
  -6   9   2        1.12       55.95     80.91 o 
  -5   9   2      690.89      732.83     93.60 o 
  -4   9   2     3115.15     3350.52     84.45 o 
  -3   9   2     4050.77     4048.00     88.00 o 
  -2   9   2       67.08       19.79     71.86 o 
  -1   9   2        9.31        2.06     63.36 o 
   0   9   2      157.97      172.26     71.81 o 
   1   9   2      116.68      111.75     64.43 o 
   2   9   2      403.45      504.24     73.58 o 
   3   9   2     3401.06     3388.79     82.60 o 
   4   9   2      579.97      716.65     81.77 o 
   5   9   2      226.73      189.08     69.75 o 
   6   9   2      593.83      644.73     85.05 o 
   7   9   2      352.11      354.20     84.57 o 
   8   9   2       57.74        7.38     79.91 o 
  -7  10   2        5.01      -13.09     93.75 o 
  -6  10   2      351.89      315.66     86.42 o 
  -5  10   2      511.08      475.83     72.65 o 
  -4  10   2       25.19       20.21     74.60 o 
  -3  10   2      894.84      876.69     94.66 o 
  -2  10   2     1664.08     1771.83     97.95 o 
  -1  10   2      286.85      343.89     82.85 o 
   0  10   2      111.78      127.84     74.86 o 
   1  10   2      222.74      295.97     81.24 o 
   2  10   2       38.92       -6.54     80.73 o 
   3  10   2        1.66       15.01     81.31 o 
   4  10   2       64.45       26.82     75.58 o 
   5  10   2      900.51      942.26     81.27 o 
   6  10   2      277.80      185.12     84.99 o 
   7  10   2       90.27       36.94    115.66 o 
  -5  11   2       38.38       -7.90     94.47 o 
  -4  11   2      477.55      389.16     91.13 o 
  -3  11   2      206.46      163.55     76.73 o 
  -2  11   2      139.93       84.88     93.68 o 
  -1  11   2       30.92       38.97     92.72 o 
   0  11   2       59.88       45.64     82.77 o 
   1  11   2      632.11      542.98     86.95 o 
   2  11   2      584.96      600.52     80.53 o 
   3  11   2      754.03      694.02     97.36 o 
   4  11   2      165.07      116.54    106.84 o 
   5  11   2       46.43        5.65    116.15 o 
  -1  12   2       38.29      -18.96    165.83 o 
   0  12   2      108.43       32.95     95.93 o 
   1  12   2      623.06      423.50    168.86 o 
 -13   1   3     1601.32     1390.17    103.16 o 
 -12   1   3       11.47       -5.93     74.90 o 
 -11   1   3     1356.74     1475.38     78.19 o 
 -10   1   3      958.49      984.88     79.67 o 
  -9   1   3      978.06     1026.56     58.53 o 
  -8   1   3        6.60        0.73     57.39 o 
  -7   1   3     4202.01     4187.09     83.22 o 
  -6   1   3     1209.24      986.12     55.32 o 
  -5   1   3      224.65      311.26     65.39 o 
  -4   1   3     3458.03     3499.75     74.41 o 
  -3   1   3     9099.47     8707.78    192.59 o 
  -2   1   3    15708.01    14625.95    232.04 o 
  -1   1   3     8294.80     7427.53    443.45 o 
   0   1   3    10998.42    10781.96    238.17 o 
   1   1   3       98.39      130.45     89.86 o 
   2   1   3      504.42      441.15     79.86 o 
   3   1   3    10271.24    10406.48    130.17 o 
   4   1   3     8035.37     7258.35    100.07 o 
   5   1   3      226.49      280.40     58.19 o 
   6   1   3     3953.12     3969.28     71.46 o 
   7   1   3     6716.83     6818.67     92.16 o 
   8   1   3     2611.96     2641.49     70.74 o 
   9   1   3      923.00      952.27     62.04 o 
  10   1   3       94.38       53.84     63.40 o 
  11   1   3      696.11      827.10     65.59 o 
  12   1   3       70.18       33.74     69.23 o 
  13   1   3      177.31      231.01    101.98 o 
 -13   2   3        0.72      -30.74     85.62 o 
 -12   2   3      148.70      122.77     65.01 o 
 -11   2   3       86.14       41.46     63.83 o 
 -10   2   3      301.90      277.55     54.72 o 
  -9   2   3      133.33      175.81     63.60 o 
  -8   2   3      387.31      390.12     72.15 o 
  -7   2   3        0.14       41.60     50.16 o 
  -6   2   3     1395.81     1363.40    163.80 o 
  -5   2   3       80.81       46.93     47.56 o 
  -4   2   3      291.21      285.55     50.73 o 
  -3   2   3    26190.04    27893.72    257.12 o 
  -2   2   3    48589.06    53419.20    298.82 o 
  -1   2   3     9528.02    10409.76    153.21 o 
   0   2   3      528.44      603.47     91.91 o 
   1   2   3      298.26      299.00     74.84 o 
   2   2   3      620.82      589.11     72.29 o 
   3   2   3     1839.77     1822.71     70.70 o 
   4   2   3     7201.39     7351.13     98.19 o 
   5   2   3        0.77       19.67     55.08 o 
   6   2   3      241.97      228.03     48.57 o 
   7   2   3       15.32       16.21     63.81 o 
   8   2   3       26.48       76.85     62.60 o 
   9   2   3     1019.46     1068.20     62.44 o 
  10   2   3     1691.80     1764.46     66.84 o 
  11   2   3       32.66       56.47     67.96 o 
  12   2   3       49.36       69.14    105.03 o 
  13   2   3       89.23       64.42    103.32 o 
 -13   3   3      623.63      533.54     96.39 o 
 -12   3   3      184.39      176.28     66.36 o 
 -11   3   3       11.52       58.65     72.83 o 
 -10   3   3      690.76      777.76     60.55 o 
  -9   3   3     1207.75     1289.97     67.80 o 
  -8   3   3       13.32       37.37     50.03 o 
  -7   3   3     1712.92     1682.45     55.51 o 
  -6   3   3     4471.54     4157.58    187.77 o 
  -5   3   3       56.85       67.29     45.35 o 
  -4   3   3    11536.47    11550.30    114.38 o 
  -3   3   3    17377.19    16142.19    490.12 o 
  -2   3   3     5129.68     5373.37     94.73 o 
  -1   3   3      887.94      867.99     65.93 o 
   0   3   3     3193.94     2888.64     96.62 o 
   1   3   3      111.30      171.27     59.80 o 
   2   3   3     1839.39     1839.59     75.76 o 
   3   3   3      100.59       83.29     53.26 o 
   4   3   3     2004.67     1792.76     73.93 o 
   5   3   3      371.98      214.84     49.82 o 
   6   3   3       42.10       52.60     54.70 o 
   7   3   3     3288.71     3285.44     78.88 o 
   8   3   3     1973.50     1976.11     67.43 o 
   9   3   3        6.64        1.93     52.68 o 
  10   3   3     2540.36     2676.20     66.71 o 
  11   3   3     1373.99     1432.48     85.79 o 
  12   3   3       40.69       33.06     69.91 o 
  13   3   3      514.02      469.40    136.24 o 
 -12   4   3       19.02       62.59     75.60 o 
 -11   4   3        3.36        4.55     80.90 o 
 -10   4   3       20.17       10.07     78.18 o 
  -9   4   3       67.13       71.04     50.25 o 
  -8   4   3      551.94      585.41     56.88 o 
  -7   4   3       25.92       17.46     53.25 o 
  -6   4   3      146.73      147.03     54.37 o 
  -5   4   3        6.71       -4.69     43.55 o 
  -4   4   3     1100.20     1022.96    160.26 o 
  -3   4   3      795.94      828.27     57.99 o 
  -2   4   3      338.84      354.70     62.10 o 
  -1   4   3     5247.14     5461.32    103.63 o 
   0   4   3     1442.59     1372.68     66.83 o 
   1   4   3     1334.08     1395.33     71.82 o 
   2   4   3     4692.87     4819.38     93.46 o 
   3   4   3     1860.52     1768.91     68.79 o 
   4   4   3      422.86      414.43     52.19 o 
   5   4   3     1195.48     1204.43     65.87 o 
   6   4   3      112.31      111.38     54.71 o 
   7   4   3      151.85      201.26     53.91 o 
   8   4   3       94.37        5.68     50.34 o 
   9   4   3       57.88       45.47     58.48 o 
  10   4   3      844.31      897.66    112.63 o 
  11   4   3        0.30       15.65     81.99 o 
  12   4   3       15.29       -6.21     76.20 o 
 -12   5   3      319.91      229.01     94.43 o 
 -11   5   3       44.30       -6.85     70.53 o 
 -10   5   3      955.34      986.09     85.01 o 
  -9   5   3       13.57      -18.58     53.76 o 
  -8   5   3      524.98      515.60     56.81 o 
  -7   5   3     1696.68     1819.10     72.14 o 
  -6   5   3     2069.16     2066.45     74.08 o 
  -5   5   3     1531.80     1547.71     71.93 o 
  -4   5   3     1707.54     1719.42     64.82 o 
  -3   5   3     1643.23     1609.83     57.81 o 
  -2   5   3     2537.18     2317.32     71.83 o 
  -1   5   3      133.46       78.10     55.79 o 
   0   5   3    10639.03    10211.17    120.23 o 
   1   5   3    10111.98     9833.08    118.99 o 
   2   5   3      403.73      324.38     51.78 o 
   3   5   3     1209.96     1084.31     61.30 o 
   4   5   3     2645.42     2607.90     85.14 o 
   5   5   3        2.80       29.28     63.24 o 
   6   5   3      998.25     1044.59     64.16 o 
   7   5   3     2033.65     2019.94     72.73 o 
   8   5   3     1726.16     1777.68     77.87 o 
   9   5   3       10.66       28.40     63.20 o 
  10   5   3      957.81      940.91     72.13 o 
  11   5   3      648.63      663.50     72.86 o 
  12   5   3        0.77       28.99     93.18 o 
 -11   6   3      141.61       58.64     78.13 o 
 -10   6   3       44.28       78.76     64.52 o 
  -9   6   3      438.17      458.50     82.75 o 
  -8   6   3        2.13      -48.56     53.48 o 
  -7   6   3      101.14      143.67     63.56 o 
  -6   6   3      164.17      241.13     63.98 o 
  -5   6   3      166.77      193.14     64.05 o 
  -4   6   3      108.52      118.40     50.72 o 
  -3   6   3      238.53      280.30     52.42 o 
  -2   6   3        4.88       38.18     57.97 o 
  -1   6   3      535.48      575.69     55.53 o 
   0   6   3     2158.97     2211.77     74.43 o 
   1   6   3      814.78      897.96     68.84 o 
   2   6   3     1147.98     1065.02     71.97 o 
   3   6   3      774.28      815.34     75.86 o 
   4   6   3       19.10       37.04     64.16 o 
   5   6   3     1356.93     1449.42     78.08 o 
   6   6   3      111.52       53.81     58.72 o 
   7   6   3        1.52       23.21     53.24 o 
   8   6   3      250.77      291.44     65.26 o 
   9   6   3      281.26      227.43     82.07 o 
  10   6   3      107.71      124.72     75.37 o 
  11   6   3       31.35       36.83    111.55 o 
 -11   7   3      127.17      124.17    104.30 o 
 -10   7   3      288.76      294.05     77.21 o 
  -9   7   3      168.11      155.84     69.66 o 
  -8   7   3      159.72      186.40     74.10 o 
  -7   7   3      562.74      621.71     67.20 o 
  -6   7   3      623.77      591.63     61.68 o 
  -5   7   3      314.29      302.04     65.02 o 
  -4   7   3       46.29       38.93     57.36 o 
  -3   7   3     2310.76     2445.81     78.00 o 
  -2   7   3     2715.27     2725.67     79.90 o 
  -1   7   3        9.36       16.42     62.88 o 
   0   7   3     2301.78     2284.64     84.96 o 
   1   7   3     4990.53     5055.90     93.65 o 
   2   7   3        6.07       12.70     57.49 o 
   3   7   3     2902.44     2936.09     81.28 o 
   4   7   3     1368.86     1467.24     72.48 o 
   5   7   3       72.74       51.19     63.53 o 
   6   7   3       12.84      -18.64     57.75 o 
   7   7   3     2632.15     2652.34     78.28 o 
   8   7   3      537.26      569.28     92.71 o 
   9   7   3       69.70       50.45     91.95 o 
  10   7   3      252.93      182.44     84.94 o 
 -10   8   3      409.58      342.16    104.95 o 
  -9   8   3       19.54       -2.15     76.64 o 
  -8   8   3      586.77      561.52     67.42 o 
  -7   8   3        1.78        2.20     73.51 o 
  -6   8   3      311.19      244.92     59.96 o 
  -5   8   3     2687.38     2712.98     78.37 o 
  -4   8   3      638.29      636.23     61.98 o 
  -3   8   3      414.75      450.78     60.25 o 
  -2   8   3     2442.11     2554.13     79.57 o 
  -1   8   3      282.63      275.54     64.95 o 
   0   8   3        2.81        5.72     62.91 o 
   1   8   3      582.27      655.37     74.54 o 
   2   8   3      637.41      641.47     67.96 o 
   3   8   3      536.84      601.58     73.74 o 
   4   8   3     2178.11     2146.26     76.83 o 
   5   8   3      152.67      195.71     71.89 o 
   6   8   3       87.89      131.43     78.10 o 
   7   8   3      209.37      131.44     91.96 o 
   8   8   3      217.14      178.51     75.17 o 
   9   8   3      270.22      194.79     78.66 o 
  -9   9   3     1187.57     1066.80    175.83 o 
  -8   9   3       88.62       95.54     84.35 o 
  -7   9   3      289.05      225.37     83.94 o 
  -6   9   3      497.43      503.92     76.77 o 
  -5   9   3       24.90      -14.99     90.02 o 
  -4   9   3      315.01      351.08     66.17 o 
  -3   9   3      923.48      911.76     64.68 o 
  -2   9   3     2164.87     2296.93     83.59 o 
  -1   9   3       13.71       22.39     70.80 o 
   0   9   3     1004.78      984.51     65.27 o 
   1   9   3      201.14      203.10     64.50 o 
   2   9   3      885.03      863.25     63.68 o 
   3   9   3      137.11      164.02     65.31 o 
   4   9   3        6.02       58.76     89.30 o 
   5   9   3       20.84       17.77     80.67 o 
   6   9   3      545.41      491.54     93.46 o 
   7   9   3      594.58      562.60     79.12 o 
   8   9   3        7.46       -9.16     80.85 o 
  -7  10   3       12.21      -13.06    103.12 o 
  -6  10   3       40.60       46.14     83.26 o 
  -5  10   3      412.94      426.39     84.59 o 
  -4  10   3       14.55        6.23     74.62 o 
  -3  10   3        8.01        8.45     81.65 o 
  -2  10   3       33.87       69.21     81.22 o 
  -1  10   3      155.67      224.50     81.62 o 
   0  10   3       31.19       56.45     80.48 o 
   1  10   3      821.43      768.45     85.02 o 
   2  10   3      110.24      158.23     91.09 o 
   3  10   3        3.70      -31.62     90.93 o 
   4  10   3       82.68       39.44     92.22 o 
   5  10   3      819.72      888.23     97.03 o 
   6  10   3      296.99      258.21     95.08 o 
   7  10   3      122.65        6.06     94.88 o 
  -5  11   3       11.18       33.45    103.29 o 
  -4  11   3        7.50       15.05     88.08 o 
  -3  11   3      171.39      100.14     94.65 o 
  -2  11   3       80.01       73.74     83.72 o 
  -1  11   3        5.20       -9.17     82.99 o 
   0  11   3      658.40      583.52     87.26 o 
   1  11   3     1925.09     2015.88     94.81 o 
   2  11   3      629.13      468.37     73.12 o 
   3  11   3       72.57        5.04     98.33 o 
   4  11   3      180.99      193.82    115.41 o 
   5  11   3        2.94      -12.30    104.20 o 
  -1  12   3      545.65      454.63    240.38 o 
   0  12   3       24.93       75.41    236.41 o 
 -13   0   4      187.37       67.35    112.71 o 
 -12   0   4      736.38      744.28    131.12 o 
 -11   0   4      462.77      461.17    127.49 o 
 -10   0   4      491.92      514.49     84.68 o 
  -9   0   4     1618.15     1824.66     92.53 o 
  -8   0   4      943.65     1024.89    103.71 o 
  -7   0   4     4779.54     5419.66    106.60 o 
  -6   0   4     6698.85     6370.88    134.69 o 
  -5   0   4     2267.51     1972.44    104.37 o 
  -4   0   4     7933.25     7699.76    176.81 o 
  -3   0   4    12128.89    13086.61    191.07 o 
  -2   0   4       97.82      199.52     92.88 o 
  -1   0   4    18020.70    18043.45    310.41 o 
   0   0   4    33541.86    34640.09    461.01 o 
   1   0   4    15333.17    15872.16    285.64 o 
   2   0   4       99.52      143.46     88.10 o 
   3   0   4     6963.54     6762.66    158.90 o 
   4   0   4     6021.24     6042.82    137.14 o 
   5   0   4     7336.38     7954.92    133.96 o 
   6   0   4    23450.79    22925.75    434.77 o 
   7   0   4     1736.65     1897.29    111.71 o 
   8   0   4     1697.71     1755.83     99.61 o 
   9   0   4       37.09       94.57     98.27 o 
  10   0   4      474.14      462.39     84.48 o 
  11   0   4      681.30      718.54    106.08 o 
  12   0   4      136.89       48.24     92.52 o 
  13   0   4      451.71      417.12    133.10 o 
 -13   1   4       70.73       88.12     80.15 o 
 -12   1   4       10.15      -13.70     81.77 o 
 -11   1   4      548.58      548.94     82.75 o 
 -10   1   4      367.16      411.91     50.92 o 
  -9   1   4       90.33      135.86     57.89 o 
  -8   1   4      250.00      285.04     64.59 o 
  -7   1   4        4.23      -37.66     58.78 o 
  -6   1   4     3249.28     3209.23     67.41 o 
  -5   1   4      413.53      485.02     51.71 o 
  -4   1   4      683.74      605.13    102.16 o 
  -3   1   4     1380.84     1312.87     63.57 o 
  -2   1   4     8192.87     8222.87    116.69 o 
  -1   1   4     2970.29     2864.70    113.97 o 
   0   1   4     6449.72     6089.79    394.54 o 
   1   1   4      468.37      499.87     82.50 o 
   2   1   4      885.17      839.56     81.79 o 
   3   1   4     1205.01     1098.49     71.14 o 
   4   1   4      120.56      190.11     54.07 o 
   5   1   4     1942.62     2066.14     69.52 o 
   6   1   4       10.86       25.40     47.32 o 
   7   1   4      392.39      388.12     60.38 o 
   8   1   4     1108.38     1147.94     55.74 o 
   9   1   4      213.18      244.91     58.35 o 
  10   1   4      205.61      236.77     58.97 o 
  11   1   4       32.45      -14.41     73.85 o 
  12   1   4      347.12      323.27     82.80 o 
  13   1   4       13.90       35.65    101.44 o 
 -13   2   4       85.17       98.08     86.17 o 
 -12   2   4      195.94      140.06     65.11 o 
 -11   2   4      325.63      340.06     74.12 o 
 -10   2   4      511.02      524.43     78.29 o 
  -9   2   4        1.32       21.29     46.14 o 
  -8   2   4     5314.42     5830.98    700.41 o 
  -7   2   4     7547.67     7401.43     73.97 o 
  -6   2   4      130.87      111.58     52.31 o 
  -5   2   4    10864.93    10453.79    128.99 o 
  -4   2   4    12532.05    12006.29    115.56 o 
  -3   2   4     2556.38     2468.90     67.83 o 
  -2   2   4   199487.30   188524.03   1078.09 o 
  -1   2   4    18385.68    19000.16    379.79 o 
   0   2   4      617.62      506.68     89.26 o 
   1   2   4     6431.04     6305.32    128.62 o 
   2   2   4       22.98       36.11     63.57 o 
   3   2   4    10663.62    10246.81    145.85 o 
   4   2   4     1541.77     1471.84     68.44 o 
   5   2   4     6273.41     6379.71    102.25 o 
   6   2   4     6120.79     5663.47     84.66 o 
   7   2   4     1494.34     1430.85     65.25 o 
   8   2   4      131.95      105.54     57.86 o 
   9   2   4     1445.81     1500.36     70.41 o 
  10   2   4     1182.34     1302.86     60.03 o 
  11   2   4     1555.81     1649.31     80.20 o 
  12   2   4      775.56      636.63     79.40 o 
  13   2   4      397.08      351.80     82.64 o 
 -13   3   4      248.26      121.91    103.36 o 
 -12   3   4      391.74      287.35     59.85 o 
 -11   3   4        0.26       20.75     60.03 o 
 -10   3   4       27.22       33.35     50.40 o 
  -9   3   4     2371.74     2486.32     55.83 o 
  -8   3   4      163.68      167.69     57.69 o 
  -7   3   4        1.50       22.54     63.87 o 
  -6   3   4      492.60      542.27     67.13 o 
  -5   3   4      108.70       84.19     49.56 o 
  -4   3   4     5277.38     5516.58     88.96 o 
  -3   3   4      496.34      409.33     61.90 o 
  -2   3   4     8922.04     9300.98    246.72 o 
  -1   3   4     6858.42     7677.55    124.57 o 
   0   3   4     3242.78     3309.54    100.42 o 
   1   3   4     1307.68     1347.44     79.88 o 
   2   3   4     3213.11     3166.70     87.56 o 
   3   3   4        0.42       20.70     52.82 o 
   4   3   4     1422.78     1447.42     65.53 o 
   5   3   4     3269.84     3044.49     68.20 o 
   6   3   4     1235.58     1268.31     58.74 o 
   7   3   4      669.65      764.76     67.07 o 
   8   3   4      163.11      195.09     53.61 o 
   9   3   4       56.34       33.03     70.68 o 
  10   3   4      348.08      376.49     72.31 o 
  11   3   4      249.54      350.49     90.85 o 
  12   3   4      267.77      126.80     70.67 o 
 -12   4   4       97.35      108.60     71.10 o 
 -11   4   4      573.52      574.50     70.77 o 
 -10   4   4        6.09       -4.66     63.68 o 
  -9   4   4       24.61       -1.52     70.96 o 
  -8   4   4      102.59      175.54     70.76 o 
  -7   4   4     4983.22     5157.96     81.80 o 
  -6   4   4      680.98      783.32     57.93 o 
  -5   4   4      732.18      659.01     52.17 o 
  -4   4   4     5263.27     4800.67     69.28 o 
  -3   4   4        9.15      -17.73     51.16 o 
  -2   4   4        4.80        2.67     57.70 o 
  -1   4   4    19565.58    19617.21    167.51 o 
   0   4   4     2367.40     2235.33     79.94 o 
   1   4   4      678.05      736.43     68.42 o 
   2   4   4       31.51       37.06     59.78 o 
   3   4   4     2387.38     2039.62     71.07 o 
   4   4   4       87.13       25.38     52.90 o 
   5   4   4      512.39      472.95     61.25 o 
   6   4   4     1022.34     1018.15     58.82 o 
   7   4   4     2290.65     2138.18    328.44 o 
   8   4   4      146.16      142.91     50.61 o 
   9   4   4     2824.52     2575.86    306.21 o 
  10   4   4     1475.39     1532.08    252.63 o 
  11   4   4       54.57       19.27     68.90 o 
  12   4   4       32.02       63.41     78.38 o 
 -12   5   4      339.05      265.33    134.31 o 
 -11   5   4       23.88      -50.19     75.94 o 
 -10   5   4     1221.86     1159.11     73.49 o 
  -9   5   4       20.67      -15.21     63.73 o 
  -8   5   4      114.11      103.81     63.90 o 
  -7   5   4       34.39       81.90     58.17 o 
  -6   5   4     2159.34     2189.96     69.22 o 
  -5   5   4      217.43      234.25     65.32 o 
  -4   5   4        1.11       47.67     54.23 o 
  -3   5   4     3074.86     3127.48     74.24 o 
  -2   5   4     2400.84     2414.44     71.27 o 
  -1   5   4     3595.07     4398.99    386.90 o 
   0   5   4      818.79      804.01     62.76 o 
   1   5   4        3.29       22.98     54.16 o 
   2   5   4      541.67      570.08     58.91 o 
   3   5   4      891.85      981.32     60.13 o 
   4   5   4     1252.40     1351.09     67.69 o 
   5   5   4      342.52      341.51     65.96 o 
   6   5   4      349.72      316.38     65.31 o 
   7   5   4      185.28      173.82     64.23 o 
   8   5   4      497.81      506.11     57.16 o 
   9   5   4       66.54       85.18     58.08 o 
  10   5   4      476.23      424.99     75.97 o 
  11   5   4      186.21      114.49     63.11 o 
  12   5   4      252.76      220.80     82.55 o 
 -11   6   4      676.59      653.24     69.68 o 
 -10   6   4      329.31      330.16     82.98 o 
  -9   6   4      126.75      156.55     68.37 o 
  -8   6   4      638.41      675.74     67.15 o 
  -7   6   4      142.03      130.36     54.33 o 
  -6   6   4       24.96       55.62     57.42 o 
  -5   6   4      841.95      828.38     67.67 o 
  -4   6   4     1441.99     1492.62     61.53 o 
  -3   6   4     2626.08     2541.92     84.35 o 
  -2   6   4      177.79      138.98     64.40 o 
  -1   6   4     1040.74     1040.53     71.67 o 
   0   6   4     7804.92     8119.64    115.06 o 
   1   6   4      626.23      648.10     84.06 o 
   2   6   4     1109.57     1085.77     70.78 o 
   3   6   4     1112.64     1153.70     71.60 o 
   4   6   4      213.22      240.49     63.62 o 
   5   6   4      798.08      842.21     63.25 o 
   6   6   4     1880.23     1882.33     61.85 o 
   7   6   4     1108.67     1252.25     61.70 o 
   8   6   4       52.25       62.48     54.18 o 
   9   6   4      253.89      255.82     91.79 o 
  10   6   4      215.07      234.08     70.32 o 
  11   6   4        9.21       12.41    114.68 o 
 -11   7   4       17.89      -51.13    117.02 o 
 -10   7   4      108.63      138.47     93.99 o 
  -9   7   4        5.32       15.98     74.32 o 
  -8   7   4       95.77      118.07     80.93 o 
  -7   7   4      290.67      250.88     64.35 o 
  -6   7   4        8.49       37.05     53.07 o 
  -5   7   4       22.27       43.16     53.54 o 
  -4   7   4       21.32       -6.52     57.38 o 
  -3   7   4      414.55      414.20     72.38 o 
  -2   7   4        4.20       10.54     63.59 o 
  -1   7   4      465.66      433.85     66.07 o 
   0   7   4      216.00      221.38     71.78 o 
   1   7   4      143.69      133.93     64.21 o 
   2   7   4      335.89      392.65     60.01 o 
   3   7   4        2.66       35.18     77.18 o 
   4   7   4     1773.13     1843.05     68.95 o 
   5   7   4        5.94       16.51     57.78 o 
   6   7   4      489.42      472.76     60.14 o 
   7   7   4      498.15      494.82     73.58 o 
   8   7   4       78.73       72.77     68.89 o 
   9   7   4      190.22      145.52     83.16 o 
  10   7   4        0.60      -72.92     76.93 o 
 -10   8   4      259.92      197.80     88.77 o 
  -9   8   4      173.71      118.40     84.68 o 
  -8   8   4      601.26      663.59     84.59 o 
  -7   8   4      153.78      145.64     68.91 o 
  -6   8   4      439.13      427.21     61.62 o 
  -5   8   4     1378.78     1305.01    111.14 o 
  -4   8   4      680.24      756.07     58.24 o 
  -3   8   4        3.57       13.08     57.67 o 
  -2   8   4       22.20       27.79     57.85 o 
  -1   8   4     2537.57     2517.16     79.74 o 
   0   8   4     1477.61     1571.81     68.32 o 
   1   8   4      444.59      460.04     73.15 o 
   2   8   4     2975.78     3248.29     76.52 o 
   3   8   4      203.55      187.80     71.61 o 
   4   8   4        2.03       16.91     62.43 o 
   5   8   4       34.56       58.93     58.02 o 
   6   8   4     3322.58     3461.49     96.62 o 
   7   8   4     1274.48     1168.48     86.18 o 
   8   8   4        6.71        2.24     74.90 o 
   9   8   4      672.03      615.45     89.09 o 
  -9   9   4       53.81       25.30    164.29 o 
  -8   9   4      215.20      102.32     88.59 o 
  -7   9   4        6.73       69.41     82.37 o 
  -6   9   4      308.75      326.02     70.71 o 
  -5   9   4      185.87      206.36     81.46 o 
  -4   9   4      293.88      312.10     81.60 o 
  -3   9   4      382.78      396.08     60.95 o 
  -2   9   4      119.94      111.53     59.15 o 
  -1   9   4      181.27       83.40     71.55 o 
   0   9   4       52.16       51.36     63.79 o 
   1   9   4      439.87      552.28     80.78 o 
   2   9   4        2.06       32.61     59.29 o 
   3   9   4      143.91      184.77     64.25 o 
   4   9   4       12.67       10.06     75.36 o 
   5   9   4       41.78      -15.29     81.33 o 
   6   9   4       94.03       21.02     82.77 o 
   7   9   4       49.44       58.39     83.20 o 
   8   9   4      112.94       56.20    102.58 o 
  -7  10   4      213.73      145.93     87.92 o 
  -6  10   4       21.33        6.15     75.68 o 
  -5  10   4       30.95       19.16     69.69 o 
  -4  10   4       63.58       54.25     74.71 o 
  -3  10   4      308.46      331.07     83.65 o 
  -2  10   4       50.88       14.96     80.70 o 
  -1  10   4      334.13      443.45     82.30 o 
   0  10   4      232.58      241.97     75.15 o 
   1  10   4       65.21       79.97     81.59 o 
   2  10   4      126.28      153.24     81.88 o 
   3  10   4      290.97      286.03     76.72 o 
   4  10   4       63.20       27.95     91.66 o 
   5  10   4      341.58      345.77     85.20 o 
   6  10   4      659.12      622.41     79.84 o 
   7  10   4       73.60       77.96    103.26 o 
  -5  11   4      395.45      273.23    105.30 o 
  -4  11   4      117.47      113.59    102.06 o 
  -3  11   4      179.26      179.70     84.88 o 
  -2  11   4      590.46      517.42     86.40 o 
  -1  11   4        3.51       30.56     86.13 o 
   0  11   4      532.10      451.77     79.51 o 
   1  11   4     1104.95     1112.32     93.17 o 
   2  11   4      860.95      779.26     81.72 o 
   3  11   4        0.83       28.14     89.97 o 
   4  11   4      158.82      133.80    106.86 o 
   5  11   4      411.49      418.22    109.24 o 
 -13   1   5      538.05      422.64     86.45 o 
 -12   1   5      215.44      220.78     64.99 o 
 -11   1   5      247.64      256.42     81.18 o 
 -10   1   5       88.90      127.98     70.43 o 
  -9   1   5     4325.14     4680.17     86.88 o 
  -8   1   5     2910.02     3052.42     75.88 o 
  -7   1   5      151.84      118.18     64.48 o 
  -6   1   5     5496.36     5211.43     76.32 o 
  -5   1   5     3101.28     2897.53    350.59 o 
  -4   1   5      149.34       92.79     49.86 o 
  -3   1   5        5.76       34.34     52.19 o 
  -2   1   5    34374.60    36556.30    263.03 o 
  -1   1   5      524.47      535.41     78.04 o 
   0   1   5      369.36      300.05     88.09 o 
   1   1   5     1288.92     1203.95     91.93 o 
   2   1   5    16527.12    17058.45    170.95 o 
   3   1   5      464.24      377.24     57.91 o 
   4   1   5    18654.39    18806.76    226.95 o 
   5   1   5    17402.67    17172.72    232.38 o 
   6   1   5       63.62       43.47     43.76 o 
   7   1   5     1547.24     1657.27     62.11 o 
   8   1   5     1142.35     1154.54     63.81 o 
   9   1   5       12.81       11.23     62.48 o 
  10   1   5     3019.85     2945.04     79.89 o 
  11   1   5     1290.22     1385.41     78.89 o 
  12   1   5      890.12      923.26     73.68 o 
  13   1   5      463.89      321.35    103.99 o 
 -13   2   5       95.26       18.47     86.41 o 
 -12   2   5       57.64       42.24     69.23 o 
 -11   2   5       44.34       54.87     56.51 o 
 -10   2   5      448.38      497.59     64.74 o 
  -9   2   5      317.16      351.90     54.66 o 
  -8   2   5      841.17      866.12     53.92 o 
  -7   2   5        1.28      -16.41     47.05 o 
  -6   2   5      716.59      647.86     54.65 o 
  -5   2   5       32.30       48.85     46.52 o 
  -4   2   5      693.64      821.37     59.25 o 
  -3   2   5     1014.25     1009.02     54.79 o 
  -2   2   5     7859.96     8276.43    120.82 o 
  -1   2   5    62726.88    71010.50    838.85 o 
   0   2   5    15543.01    16134.75    217.40 o 
   1   2   5      137.46      138.92     68.39 o 
   2   2   5       87.93      106.34     64.34 o 
   3   2   5     2208.37     2439.13     76.93 o 
   4   2   5     3791.10     4169.11     79.21 o 
   5   2   5      592.16      658.66     54.06 o 
   6   2   5     1291.94     1191.73     59.60 o 
   7   2   5      358.13      423.95     55.18 o 
   8   2   5      378.26      353.64     71.57 o 
   9   2   5        0.70       -8.27     57.18 o 
  10   2   5       21.99       36.62     57.96 o 
  11   2   5      464.56      467.74     70.14 o 
  12   2   5        9.16      -14.22     82.37 o 
  13   2   5      123.02       37.38    116.19 o 
 -13   3   5        2.07        7.07     94.43 o 
 -12   3   5       18.67        8.08     69.47 o 
 -11   3   5       30.31      -11.85     60.44 o 
 -10   3   5       34.20       39.82     50.34 o 
  -9   3   5      827.57      784.91     62.14 o 
  -8   3   5     3140.36     3285.19     76.90 o 
  -7   3   5      424.78      422.59     60.10 o 
  -6   3   5      468.70      441.59     61.74 o 
  -5   3   5     7454.03     7442.48     87.97 o 
  -4   3   5     1495.38     1248.86    121.80 o 
  -3   3   5     9007.64     8924.13    112.59 o 
  -2   3   5     5256.11     4924.39     94.55 o 
  -1   3   5     4453.50     4203.77     98.19 o 
   0   3   5      228.99      267.55     71.66 o 
   1   3   5     4340.49     4009.00     99.06 o 
   2   3   5     3473.56     3081.62     86.97 o 
   3   3   5     1044.21     1095.04     63.48 o 
   4   3   5      401.23      337.84     57.40 o 
   5   3   5     4245.08     4148.31     74.12 o 
   6   3   5     2382.01     2459.93     71.99 o 
   7   3   5      162.69      185.76     57.83 o 
   8   3   5      576.88      687.76     65.93 o 
   9   3   5      917.25      867.01     58.38 o 
  10   3   5      104.48      121.04     75.12 o 
  11   3   5      386.66      430.08     82.74 o 
  12   3   5     1360.39     1251.64     77.01 o 
 -12   4   5       16.46      -59.67     76.94 o 
 -11   4   5      414.59      358.71     75.88 o 
 -10   4   5      488.61      582.42     75.61 o 
  -9   4   5      645.28      598.26     66.33 o 
  -8   4   5      747.34      743.00     56.71 o 
  -7   4   5        2.31       -0.05     63.32 o 
  -6   4   5      166.77      110.82     59.57 o 
  -5   4   5     2350.28     2533.82     72.96 o 
  -4   4   5       86.38      111.47     53.67 o 
  -3   4   5     3899.21     3655.72     75.86 o 
  -2   4   5       52.33       55.10     57.49 o 
  -1   4   5     6274.08     6543.92    101.82 o 
   0   4   5      143.05      201.02     63.55 o 
   1   4   5        6.59        8.05     62.51 o 
   2   4   5       97.25      124.86     59.73 o 
   3   4   5       26.33       14.40     60.72 o 
   4   4   5       54.35       31.49     52.38 o 
   5   4   5     3396.24     3543.38     72.73 o 
   6   4   5     1357.60     1441.15     64.14 o 
   7   4   5      841.03      962.61     62.47 o 
   8   4   5      411.86      454.29     71.90 o 
   9   4   5      293.85      322.83     64.42 o 
  10   4   5      339.86      340.18     91.08 o 
  11   4   5      536.31      394.11     99.72 o 
  12   4   5      160.11       -2.99    101.95 o 
 -12   5   5      629.98      467.22    135.63 o 
 -11   5   5      438.52      319.75     72.21 o 
 -10   5   5      350.11      274.07     83.00 o 
  -9   5   5     1796.82     1815.95     63.41 o 
  -8   5   5     1700.92     1689.03     79.85 o 
  -7   5   5     2055.33     2031.71     67.86 o 
  -6   5   5     1711.11     1814.38     67.99 o 
  -5   5   5     7881.97     7891.52    150.36 o 
  -4   5   5      680.44      631.52     54.68 o 
  -3   5   5     1294.01     1250.66     66.36 o 
  -2   5   5      232.04      136.75     53.88 o 
  -1   5   5    12491.79    12070.96    142.71 o 
   0   5   5     1151.91     1251.11     74.26 o 
   1   5   5     2413.03     2512.96     78.67 o 
   2   5   5    12351.07    12107.13    129.76 o 
   3   5   5     3384.69     3524.28     83.24 o 
   4   5   5     1035.02     1072.83     70.69 o 
   5   5   5     6463.56     6511.94     94.61 o 
   6   5   5      765.97      731.82     67.54 o 
   7   5   5       81.62      118.11     57.99 o 
   8   5   5     2450.79     2402.67     65.79 o 
   9   5   5      778.43      823.94     88.51 o 
  10   5   5      134.05      121.10     81.71 o 
  11   5   5      836.60      820.52     68.97 o 
  12   5   5       74.59       73.14     87.39 o 
 -11   6   5      337.99      283.02     80.80 o 
 -10   6   5      319.19      263.83     70.46 o 
  -9   6   5      114.21       91.10     68.50 o 
  -8   6   5       63.80      103.17     63.41 o 
  -7   6   5      143.06      209.58     70.68 o 
  -6   6   5      402.09      419.78     66.15 o 
  -5   6   5       59.59       30.05     53.70 o 
  -4   6   5      546.56      609.85     66.53 o 
  -3   6   5      437.18      499.19     73.48 o 
  -2   6   5        0.18       13.46     62.88 o 
  -1   6   5      160.63      120.78     72.70 o 
   0   6   5      903.64      989.99     72.77 o 
   1   6   5      540.57      568.13     70.88 o 
   2   6   5      749.76      932.15     74.67 o 
   3   6   5     2512.23     2484.90     86.92 o 
   4   6   5      308.61      333.56     65.11 o 
   5   6   5     1851.74     1938.96     74.24 o 
   6   6   5       14.99       47.71     57.60 o 
   7   6   5      193.05      187.90     55.21 o 
   8   6   5       81.17       25.15     53.71 o 
   9   6   5        1.44       -9.20     74.04 o 
  10   6   5      167.85      129.43     77.28 o 
  11   6   5       76.56       49.38     94.63 o 
 -11   7   5       23.06       61.61    165.76 o 
 -10   7   5      199.01      171.39     71.06 o 
  -9   7   5      401.60      384.17     71.01 o 
  -8   7   5     1007.37     1073.10     84.78 o 
  -7   7   5      296.01      251.71     59.43 o 
  -6   7   5       18.06       29.27     57.63 o 
  -5   7   5      250.01      254.36     60.82 o 
  -4   7   5      128.77      149.91     63.69 o 
  -3   7   5      330.08      330.03     66.08 o 
  -2   7   5     1264.97     1304.39     78.47 o 
  -1   7   5     1720.68     1742.92     75.06 o 
   0   7   5       24.61       10.22     73.49 o 
   1   7   5     1257.49     1255.21     68.30 o 
   2   7   5     2399.55     2464.99     86.50 o 
   3   7   5        1.10       29.83     63.31 o 
   4   7   5     1409.67     1412.20     72.10 o 
   5   7   5     1855.36     2014.95     74.85 o 
   6   7   5     1932.24     1789.64     68.06 o 
   7   7   5       25.23       17.38     54.48 o 
   8   7   5      547.84      633.61     76.80 o 
   9   7   5      278.20      224.51     93.57 o 
  10   7   5        4.00       27.94     92.14 o 
 -10   8   5      204.32      132.40    134.09 o 
  -9   8   5      428.00      346.08     78.37 o 
  -8   8   5      190.47       88.79     82.59 o 
  -7   8   5      914.01     1002.56     84.89 o 
  -6   8   5       74.83      110.46     72.99 o 
  -5   8   5      229.15      238.85     58.97 o 
  -4   8   5      484.36      544.12     66.50 o 
  -3   8   5      105.22       80.92     64.04 o 
  -2   8   5      220.65      243.61     72.47 o 
  -1   8   5      173.36      201.47     72.14 o 
   0   8   5      951.99      962.69     70.59 o 
   1   8   5      408.72      431.06     68.14 o 
   2   8   5       27.47       25.52     54.76 o 
   3   8   5     1729.28     1865.51     73.08 o 
   4   8   5       88.54      104.62     63.75 o 
   5   8   5      206.26      261.72     65.29 o 
   6   8   5      106.16       66.69     74.12 o 
   7   8   5       20.68       60.65     74.26 o 
   8   8   5      272.18      251.95     83.36 o 
   9   8   5        0.84      -21.64     80.27 o 
  -8   9   5      274.36      212.89     96.88 o 
  -7   9   5       68.31       71.84     69.61 o 
  -6   9   5      136.36      147.35     81.74 o 
  -5   9   5      340.40      378.64     84.89 o 
  -4   9   5       30.00       37.92     73.38 o 
  -3   9   5      627.73      645.32     68.04 o 
  -2   9   5     2259.03     2373.41     78.84 o 
  -1   9   5      426.75      425.20     63.05 o 
   0   9   5      154.49      196.51     72.44 o 
   1   9   5      334.49      370.30     72.49 o 
   2   9   5      270.99      217.49     65.43 o 
   3   9   5        0.45      -27.16     71.26 o 
   4   9   5       14.63        0.84     83.53 o 
   5   9   5      492.73      549.64     85.94 o 
   6   9   5      562.36      549.87     84.66 o 
   7   9   5      713.56      547.43     86.85 o 
   8   9   5       29.86       94.77    114.15 o 
  -7  10   5      278.55      184.14    103.88 o 
  -6  10   5      354.67      348.50     78.21 o 
  -5  10   5        7.25       31.58     75.06 o 
  -4  10   5       28.09        7.97     81.75 o 
  -3  10   5       90.29       57.75     82.33 o 
  -2  10   5       68.27       64.94     90.97 o 
  -1  10   5       70.84      104.66     81.13 o 
   0  10   5      430.17      447.57     78.92 o 
   1  10   5      371.47      410.27     83.41 o 
   2  10   5      128.62       57.12     95.46 o 
   3  10   5      162.00      199.56     77.50 o 
   4  10   5      438.80      446.86     85.15 o 
   5  10   5        4.69      -18.09     97.24 o 
   6  10   5       51.39        1.12     89.97 o 
   7  10   5      112.93       58.39    104.11 o 
  -5  11   5       54.12       40.89     87.79 o 
  -4  11   5       10.33       -8.82     94.16 o 
  -3  11   5       81.50       87.64     84.31 o 
  -2  11   5       12.74       34.65     93.51 o 
  -1  11   5       45.20       46.88     97.36 o 
   0  11   5      207.90      170.51     84.72 o 
   1  11   5     1303.83     1245.59    105.59 o 
   2  11   5       46.15       46.65     86.87 o 
   3  11   5       45.87       79.42     89.79 o 
   4  11   5      155.13      111.34    102.40 o 
 -13   0   6      101.90      141.45    225.24 o 
 -12   0   6      394.50      300.01    131.44 o 
 -11   0   6      592.82      600.17    106.03 o 
 -10   0   6     2237.90     2612.69    111.52 o 
  -9   0   6     1798.14     1874.14     82.58 o 
  -8   0   6      734.89      713.55     87.63 o 
  -7   0   6     4730.31     4640.41    110.95 o 
  -6   0   6     1415.25     1487.53     71.83 o 
  -5   0   6       76.49      161.04     90.49 o 
  -4   0   6      243.74       97.13     57.78 o 
  -3   0   6     1619.24     1668.71     82.56 o 
  -2   0   6    10459.77    10599.85    179.82 o 
  -1   0   6     1171.99     1271.61    118.67 o 
   0   0   6     2120.39     1816.23    148.14 o 
   1   0   6    13889.93     9926.85   5483.25 o 
   2   0   6     2242.35     2319.86    129.52 o 
   3   0   6     5184.07     5127.51    138.34 o 
   4   0   6      622.55      479.54     95.46 o 
   5   0   6     3872.39     3721.51    103.86 o 
   6   0   6     2873.31     2833.29     91.55 o 
   7   0   6     2624.42     2595.19     99.01 o 
   8   0   6       61.59      161.77     81.27 o 
   9   0   6      204.53      164.76     83.38 o 
  10   0   6      624.44      566.10    103.58 o 
  11   0   6       77.15      200.08     88.68 o 
  12   0   6        8.56      -14.38     91.66 o 
  13   0   6       30.05     -123.48    133.79 o 
 -13   1   6       71.26        1.83     92.32 o 
 -12   1   6       76.16       -4.73     74.72 o 
 -11   1   6      477.92      468.90     75.35 o 
 -10   1   6       32.52        9.82     44.55 o 
  -9   1   6        1.04      -13.52     44.38 o 
  -8   1   6     1430.71     1531.80    195.78 o 
  -7   1   6      196.95      226.57     58.46 o 
  -6   1   6      807.75      753.99     43.66 o 
  -5   1   6        0.32       20.16     46.52 o 
  -4   1   6     3339.82     3124.56    348.52 o 
  -3   1   6     1590.87     1496.69    104.19 o 
  -2   1   6     7809.60     8097.73    657.85 o 
  -1   1   6     2411.54     2440.88     85.27 o 
   0   1   6     4980.52     4976.53    129.78 o 
   1   1   6     2978.96     2983.41    100.48 o 
   2   1   6      242.13      268.42     66.13 o 
   3   1   6     2941.22     2947.74     77.50 o 
   4   1   6     4939.23     5325.28     99.18 o 
   5   1   6        9.08        0.24     61.07 o 
   6   1   6      231.45      260.39     52.40 o 
   7   1   6     1150.05     1246.66     69.61 o 
   8   1   6      663.06      666.87     57.29 o 
   9   1   6      397.64      384.19     58.94 o 
  10   1   6        6.55        6.33     57.64 o 
  11   1   6       11.22        4.84     89.51 o 
  12   1   6        7.14       -3.95     82.59 o 
  13   1   6      122.97       47.41     94.37 o 
 -13   2   6       25.52      -13.62    102.62 o 
 -12   2   6        2.18        9.65     61.14 o 
 -11   2   6      285.99      271.07     74.63 o 
 -10   2   6     1768.10     1766.53     63.00 o 
  -9   2   6     2505.01     2499.58     71.22 o 
  -8   2   6        8.04        0.73     47.12 o 
  -7   2   6     1516.72     1580.79     52.31 o 
  -6   2   6      295.09      211.62     47.71 o 
  -5   2   6      499.66      490.13     53.14 o 
  -4   2   6      216.50      262.06     50.70 o 
  -3   2   6     4593.65     4285.22     71.50 o 
  -2   2   6    15340.61    15583.53    269.06 o 
  -1   2   6     8523.33     8712.96    611.75 o 
   0   2   6     5801.06     5609.58    126.49 o 
   1   2   6     2779.86     2638.86     98.32 o 
   2   2   6     1114.61     1301.61     74.16 o 
   3   2   6     3693.97     3626.10     84.44 o 
   4   2   6    19491.23    19219.61    286.52 o 
   5   2   6     2082.45     1908.53     65.29 o 
   6   2   6      197.23      202.38     59.21 o 
   7   2   6     4378.35     4370.31     79.25 o 
   8   2   6     3633.96     3700.67     71.23 o 
   9   2   6      242.06      249.11     63.47 o 
  10   2   6     3264.98     3341.47     73.12 o 
  11   2   6     2350.99     2451.50     83.05 o 
  12   2   6      113.34       65.34     82.98 o 
  13   2   6       68.49     -105.96    162.81 o 
 -13   3   6       45.16       63.58    163.79 o 
 -12   3   6       69.80       60.18     82.53 o 
 -11   3   6      133.72      141.96     73.69 o 
 -10   3   6      518.56      497.19     66.13 o 
  -9   3   6      105.72      114.41     53.69 o 
  -8   3   6       14.33        7.77     58.13 o 
  -7   3   6      105.88      154.54     54.18 o 
  -6   3   6       12.57       18.05     54.26 o 
  -5   3   6      254.20      271.33     46.41 o 
  -4   3   6     2382.67     2373.21     61.17 o 
  -3   3   6     3479.93     3421.04     74.64 o 
  -2   3   6     4787.46     4425.99     87.13 o 
  -1   3   6     6920.09     6841.32    185.78 o 
   0   3   6     5227.80     5362.98    116.35 o 
   1   3   6     1229.63     1269.21    101.99 o 
   2   3   6      164.66      144.98     53.06 o 
   3   3   6      904.90      893.24     65.71 o 
   4   3   6        8.02       13.50     59.94 o 
   5   3   6       42.59       38.98     46.66 o 
   6   3   6       34.01        6.97     57.55 o 
   7   3   6      112.16       90.83     70.98 o 
   8   3   6       52.11       61.08     62.63 o 
   9   3   6      133.65      103.65     63.51 o 
  10   3   6       79.19      -12.34     89.85 o 
  11   3   6       34.24       41.28     90.83 o 
  12   3   6       51.94       17.36     66.29 o 
 -12   4   6       49.83        0.20     84.31 o 
 -11   4   6      493.07      449.42     76.43 o 
 -10   4   6     1275.49     1336.79     73.62 o 
  -9   4   6      873.32      923.11     62.46 o 
  -8   4   6      155.05      190.89     63.00 o 
  -7   4   6     1209.69     1267.44     57.07 o 
  -6   4   6     5307.25     5358.92     87.77 o 
  -5   4   6     5134.93     5053.62    215.00 o 
  -4   4   6     4243.04     4264.67     64.30 o 
  -3   4   6    11107.05    10572.57    111.26 o 
  -2   4   6     7994.40     7713.15    231.51 o 
  -1   4   6     4971.93     5259.10     93.67 o 
   0   4   6     5060.31     4791.55    176.56 o 
   1   4   6     1922.89     1666.07     80.78 o 
   2   4   6      487.17      530.02     65.74 o 
   3   4   6    14084.06    13978.35    127.57 o 
   4   4   6     1687.33     1617.36     55.08 o 
   5   4   6     1879.95     1920.35     72.82 o 
   6   4   6       71.53      123.33     70.57 o 
   7   4   6     2021.16     2005.74     73.03 o 
   8   4   6     2270.12     2248.12     69.16 o 
   9   4   6        5.58       30.00     53.23 o 
  10   4   6     1131.84     1139.60     86.44 o 
  11   4   6      605.42      623.20     84.92 o 
  12   4   6      120.73       31.24     93.29 o 
 -12   5   6        8.28       38.11     93.20 o 
 -11   5   6      348.27      235.89     76.91 o 
 -10   5   6      171.49      147.07     81.55 o 
  -9   5   6        6.59      -14.61     57.82 o 
  -8   5   6        6.51        5.63     62.82 o 
  -7   5   6     1017.11      882.95     74.48 o 
  -6   5   6      157.41      188.04     71.14 o 
  -5   5   6       51.80       19.88     50.70 o 
  -4   5   6     5774.02     5759.83    103.71 o 
  -3   5   6      190.16      261.34     59.29 o 
  -2   5   6       23.69       -5.56     52.11 o 
  -1   5   6     2691.29     2528.30     77.84 o 
   0   5   6       96.26      147.66     53.00 o 
   1   5   6     3617.87     3790.98     89.11 o 
   2   5   6     3464.79     3708.55     91.00 o 
   3   5   6     3219.71     3307.02     85.84 o 
   4   5   6       26.86       37.42     63.19 o 
   5   5   6      169.72      189.51     63.98 o 
   6   5   6      894.91      937.90     63.36 o 
   7   5   6      969.57      941.36     58.61 o 
   8   5   6      265.67      250.96     51.42 o 
   9   5   6      383.27      430.68     69.50 o 
  10   5   6       12.08       12.24     64.39 o 
  11   5   6      100.32       43.65     66.32 o 
 -11   6   6      206.20      144.99     90.80 o 
 -10   6   6      127.74      159.08     70.31 o 
  -9   6   6      485.83      471.87     65.80 o 
  -8   6   6       37.99      119.76     70.58 o 
  -7   6   6      675.76      744.68     66.87 o 
  -6   6   6     4056.04     4202.90     78.81 o 
  -5   6   6      756.00      776.27     61.49 o 
  -4   6   6      101.01      134.77     54.05 o 
  -3   6   6     1680.56     1788.56     80.31 o 
  -2   6   6      221.59      230.94     71.77 o 
  -1   6   6       12.89       43.35     63.78 o 
   0   6   6     4354.08     4515.49    102.91 o 
   1   6   6     7810.93     8288.02    189.56 o 
   2   6   6     1956.77     1935.45     75.11 o 
   3   6   6        6.25      -22.35     71.30 o 
   4   6   6     7904.00     8246.27    106.54 o 
   5   6   6     1586.52     1603.00     79.48 o 
   6   6   6      592.00      561.30     66.76 o 
   7   6   6     3657.30     3672.64     80.06 o 
   8   6   6     1721.16     1692.41     75.17 o 
   9   6   6        0.19       45.33     68.21 o 
  10   6   6      108.82       72.62     93.20 o 
  11   6   6      408.93      326.87     95.95 o 
 -10   7   6      329.18      235.84     77.89 o 
  -9   7   6       47.51       21.44     69.00 o 
  -8   7   6      256.78      221.28     74.32 o 
  -7   7   6       28.60       23.88     63.33 o 
  -6   7   6      109.45       94.66     63.15 o 
  -5   7   6     4864.18     4895.68    196.29 o 
  -4   7   6     2802.86     2803.13     79.00 o 
  -3   7   6     1085.88     1070.35     70.14 o 
  -2   7   6      154.86      190.21     63.69 o 
  -1   7   6     1220.22     1380.09     82.62 o 
   0   7   6        1.32      -23.64     63.17 o 
   1   7   6     1436.48     1570.39     74.27 o 
   2   7   6     1620.05     1660.91     83.20 o 
   3   7   6      388.53      393.31     60.81 o 
   4   7   6       19.38      -17.65     63.29 o 
   5   7   6        6.61       16.65     69.75 o 
   6   7   6      254.52      248.09     65.39 o 
   7   7   6      397.58      350.38     75.28 o 
   8   7   6       42.79       62.58     80.43 o 
   9   7   6      196.12      178.26     82.93 o 
  10   7   6      194.54       93.65     94.09 o 
 -10   8   6      231.06      106.29    116.63 o 
  -9   8   6        3.50      -12.41     70.99 o 
  -8   8   6        0.30       23.42     68.74 o 
  -7   8   6      402.53      430.65     91.89 o 
  -6   8   6     1094.53     1106.29     79.69 o 
  -5   8   6        1.19       13.21     53.27 o 
  -4   8   6     1228.33     1302.97     69.99 o 
  -3   8   6     3541.85     4062.49    268.29 o 
  -2   8   6     1751.01     1731.00     74.70 o 
  -1   8   6       23.42       10.16     57.72 o 
   0   8   6     1735.24     1716.13     74.65 o 
   1   8   6     1298.39     1436.11     77.37 o 
   2   8   6       55.52      106.15     65.82 o 
   3   8   6      723.42      766.09     71.47 o 
   4   8   6      771.65      764.48     69.00 o 
   5   8   6     2947.69     3073.58     83.20 o 
   6   8   6       44.17       68.83     72.87 o 
   7   8   6      116.91      124.58     91.22 o 
   8   8   6       45.28       34.83     76.28 o 
   9   8   6        9.14      -13.78    102.00 o 
  -8   9   6        9.61      -42.17    102.04 o 
  -7   9   6        6.61       -3.91     75.56 o 
  -6   9   6       26.69       22.71     90.79 o 
  -5   9   6        9.65       -8.42     63.90 o 
  -4   9   6      811.18      887.54     84.37 o 
  -3   9   6      166.46      142.60     64.50 o 
  -2   9   6       82.18       44.13     74.64 o 
  -1   9   6      713.34      736.36     76.38 o 
   0   9   6       95.63      116.93     66.53 o 
   1   9   6      331.73      425.02     76.73 o 
   2   9   6      526.50      576.07     74.88 o 
   3   9   6       23.78        0.45     73.00 o 
   4   9   6      226.68      212.88     76.70 o 
   5   9   6       32.70       49.37     81.21 o 
   6   9   6      234.51      213.09     97.30 o 
   7   9   6       87.86       76.87     83.91 o 
   8   9   6       31.01       21.65    115.24 o 
  -7  10   6      133.65       95.72     94.65 o 
  -6  10   6      197.22      193.74     77.54 o 
  -5  10   6      194.77       78.72     83.82 o 
  -4  10   6      373.04      306.39     84.07 o 
  -3  10   6      238.27      290.54     92.45 o 
  -2  10   6      613.52      581.93     78.20 o 
  -1  10   6       28.65       52.17     80.66 o 
   0  10   6      121.05      106.66     95.44 o 
   1  10   6       22.83       57.42     75.87 o 
   2  10   6     1534.31     1495.95     89.66 o 
   3  10   6        2.27       22.11     84.51 o 
   4  10   6      316.03      267.37     87.48 o 
   5  10   6       17.52       22.19     78.01 o 
   6  10   6       30.49       -7.18    106.27 o 
  -5  11   6      194.03       98.55     88.38 o 
  -4  11   6       36.55      -41.91    102.97 o 
  -3  11   6      237.31      170.88     97.34 o 
  -2  11   6       93.02       63.11     84.56 o 
  -1  11   6      643.91      519.37     82.49 o 
   0  11   6       84.95       46.87     90.46 o 
   1  11   6      668.39      580.45     90.43 o 
   2  11   6      348.36      345.76     90.20 o 
   3  11   6      225.84      195.83     99.69 o 
   4  11   6      129.42       42.64    120.64 o 
 -13   1   7       94.65       64.73     86.24 o 
 -12   1   7      268.94      233.85     65.52 o 
 -11   1   7      620.26      619.55     65.23 o 
 -10   1   7     2088.56     2052.97     56.27 o 
  -9   1   7       47.06       39.36     57.42 o 
  -8   1   7      707.87      644.65     56.02 o 
  -7   1   7      186.23      122.07     63.10 o 
  -6   1   7     1456.95     1509.78     90.18 o 
  -5   1   7     1100.70     1034.05     55.54 o 
  -4   1   7     1486.45     1379.47     66.71 o 
  -3   1   7     4703.21     4152.30    432.26 o 
  -2   1   7       73.35       83.56     53.47 o 
  -1   1   7       29.46       72.92     57.21 o 
   0   1   7     3402.78     3351.68    100.24 o 
   1   1   7     2455.48     1898.47    381.41 o 
   2   1   7      485.60      627.42     58.46 o 
   3   1   7     2116.04     1717.64     71.96 o 
   4   1   7     7924.32     7746.18     94.61 o 
   5   1   7      272.94      210.25     54.34 o 
   6   1   7     4110.00     3898.90     76.43 o 
   7   1   7     8781.99     8723.47    128.40 o 
   8   1   7      148.78      177.17     63.82 o 
   9   1   7     1643.09     1621.84     61.90 o 
  10   1   7      204.46      226.66     58.74 o 
  11   1   7       75.85      105.75     89.29 o 
  12   1   7       73.37      -17.69     70.80 o 
  13   1   7      375.70      268.76    118.29 o 
 -13   2   7        5.21       -8.39     93.13 o 
 -12   2   7       26.59       29.54     69.25 o 
 -11   2   7      643.75      728.69     70.65 o 
 -10   2   7        0.10       15.90     49.75 o 
  -9   2   7       23.85       22.97     47.01 o 
  -8   2   7        0.16        2.54     50.04 o 
  -7   2   7        2.64      -54.24     63.68 o 
  -6   2   7     1735.74     1649.74     78.02 o 
  -5   2   7     5303.33     5372.36     82.83 o 
  -4   2   7      193.77      114.59     45.11 o 
  -3   2   7      673.70      708.91     63.57 o 
  -2   2   7     1931.45     2183.62     72.61 o 
  -1   2   7       33.25       17.25     61.73 o 
   0   2   7     1785.01     1819.73    128.07 o 
   1   2   7     1871.46     1790.17    141.75 o 
   2   2   7      838.97      851.99     66.40 o 
   3   2   7     7357.30     7824.50    106.74 o 
   4   2   7      992.74     1130.56     63.55 o 
   5   2   7      805.42      694.28     49.46 o 
   6   2   7     1157.74     1294.64     70.40 o 
   7   2   7     1215.19     1255.53     64.45 o 
   8   2   7     2142.51     2178.25     73.31 o 
   9   2   7      330.11      331.76     59.37 o 
  10   2   7      100.19      142.33     53.40 o 
  11   2   7        2.39       50.07     63.74 o 
  12   2   7       31.20      -49.82     82.86 o 
 -12   3   7      265.96      274.97     76.22 o 
 -11   3   7      769.80      795.44     92.41 o 
 -10   3   7     1221.56     1182.08     64.35 o 
  -9   3   7      216.39      174.64     58.48 o 
  -8   3   7     1045.58     1179.58     69.14 o 
  -7   3   7     3927.50     3907.76     80.71 o 
  -6   3   7      711.12      683.69     67.09 o 
  -5   3   7      347.00      329.43     50.11 o 
  -4   3   7    14257.10    13140.93    871.48 o 
  -3   3   7    10351.53    10596.76    174.30 o 
  -2   3   7     1841.41     1903.91     74.59 o 
  -1   3   7     5794.13     5498.40    105.02 o 
   0   3   7     3994.02     3825.77    102.27 o 
   1   3   7     1028.45     1218.80     77.82 o 
   2   3   7    10410.62     9887.68    126.92 o 
   3   3   7     9716.28     9806.97    122.32 o 
   4   3   7       47.77       -3.46     48.39 o 
   5   3   7      385.92      377.88     49.13 o 
   6   3   7     3603.83     3582.08     77.87 o 
   7   3   7     5358.58     5324.63     83.27 o 
   8   3   7      226.74      224.57     54.44 o 
   9   3   7      563.89      682.69     60.94 o 
  10   3   7     3115.48     3110.26     80.84 o 
  11   3   7      393.08      308.12     76.12 o 
  12   3   7      253.55      196.62     84.50 o 
 -12   4   7       38.60       56.20     78.94 o 
 -11   4   7       80.35      100.40     81.98 o 
 -10   4   7        1.49        6.07     73.25 o 
  -9   4   7       94.02       98.85     58.53 o 
  -8   4   7      252.91      275.68     54.18 o 
  -7   4   7     1211.02     1242.50     69.37 o 
  -6   4   7       69.00       62.97     63.73 o 
  -5   4   7      662.78      604.83    101.98 o 
  -4   4   7    10340.48    11208.49    165.22 o 
  -3   4   7     3503.56     3560.64     72.43 o 
  -2   4   7     4876.14     4959.21     91.66 o 
  -1   4   7     7717.99     8176.26    115.80 o 
   0   4   7     1532.44     1715.24    109.99 o 
   1   4   7       42.68       16.12     61.78 o 
   2   4   7     6674.44     7048.84    141.56 o 
   3   4   7       12.10        7.24     54.76 o 
   4   4   7      385.43      379.62     49.97 o 
   5   4   7      897.22      779.87     63.15 o 
   6   4   7      297.10      274.73     64.74 o 
   7   4   7      204.28      230.23     53.73 o 
   8   4   7      807.83      809.83     58.53 o 
   9   4   7      250.73      216.95     64.10 o 
  10   4   7      218.63      179.37     64.42 o 
  11   4   7      159.14      125.18     75.73 o 
  12   4   7       30.10        3.49     86.59 o 
 -12   5   7      155.91      155.53    103.06 o 
 -11   5   7      739.83      635.25     86.56 o 
 -10   5   7      194.63      132.19     69.10 o 
  -9   5   7       56.97       25.23     64.15 o 
  -8   5   7      974.81     1007.00     62.77 o 
  -7   5   7      202.29      265.20     54.86 o 
  -6   5   7      667.89      717.77     66.69 o 
  -5   5   7     4218.50     4222.63     76.02 o 
  -4   5   7     1854.54     1928.61     74.72 o 
  -3   5   7      123.37       35.73     58.69 o 
  -2   5   7       28.39       50.40     52.16 o 
  -1   5   7     1896.32     1857.56    117.46 o 
   0   5   7     3107.37     2882.75    126.86 o 
   1   5   7      336.49      299.95     64.24 o 
   2   5   7     1781.24     1752.83     72.80 o 
   3   5   7     4030.16     3352.81    395.57 o 
   4   5   7     2994.74     3006.14     82.77 o 
   5   5   7     2051.45     2156.10     67.05 o 
   6   5   7     5205.80     5258.04     83.08 o 
   7   5   7      841.01      840.07     57.96 o 
   8   5   7       19.51        5.66     50.18 o 
   9   5   7      562.03      556.24     69.07 o 
  10   5   7      873.76      826.37     84.57 o 
  11   5   7       38.23      -16.76     65.81 o 
 -11   6   7        0.65        4.13    102.77 o 
 -10   6   7      133.73      -10.23     83.27 o 
  -9   6   7       31.91       20.58     73.31 o 
  -8   6   7      131.51      201.61     63.83 o 
  -7   6   7      964.48     1008.17     68.50 o 
  -6   6   7      268.43      331.04     65.27 o 
  -5   6   7      509.86      594.63     49.88 o 
  -4   6   7      264.72      304.48     64.32 o 
  -3   6   7      411.48      428.39     60.43 o 
  -2   6   7      904.45      994.38     64.51 o 
  -1   6   7      207.42      278.84     69.07 o 
   0   6   7      729.83      731.14     68.75 o 
   1   6   7     1610.70     1723.46     76.90 o 
   2   6   7      432.84      392.58     72.89 o 
   3   6   7      168.56      169.42     71.87 o 
   4   6   7      841.58      848.16     72.10 o 
   5   6   7       19.32       -9.81     65.96 o 
   6   6   7      914.63      919.50     63.12 o 
   7   6   7      122.72      170.08     64.39 o 
   8   6   7     1362.09     1495.07     86.04 o 
   9   6   7      345.35      330.75     82.18 o 
  10   6   7      231.49      161.89     93.56 o 
  11   6   7      165.77      115.72     95.16 o 
 -10   7   7       22.73       50.96     93.51 o 
  -9   7   7       52.19       33.64     74.72 o 
  -8   7   7      694.67      640.23     76.52 o 
  -7   7   7     1695.49     1756.31     78.78 o 
  -6   7   7       47.39      130.34     70.48 o 
  -5   7   7     3058.45     3043.05     80.09 o 
  -4   7   7     6445.12     6507.91     95.61 o 
  -3   7   7     1878.03     1958.68     70.93 o 
  -2   7   7      489.77      524.03     73.78 o 
  -1   7   7     2060.55     2156.30     81.52 o 
   0   7   7      842.83      832.81     71.83 o 
   1   7   7      424.52      351.46     80.91 o 
   2   7   7      159.02      178.02     68.86 o 
   3   7   7     2826.48     2699.77     99.98 o 
   4   7   7      346.79      336.48     67.50 o 
   5   7   7      619.49      624.60     67.09 o 
   6   7   7     2212.87     2347.84     83.55 o 
   7   7   7      196.49      180.48     74.93 o 
   8   7   7      607.36      493.40     77.63 o 
   9   7   7      507.87      413.05     85.74 o 
  10   7   7      327.73      249.36     88.55 o 
  -9   8   7        5.84       -4.74     76.68 o 
  -8   8   7       43.58      -11.17     81.69 o 
  -7   8   7        0.18      -65.48     73.92 o 
  -6   8   7       55.49       99.91     73.01 o 
  -5   8   7     1134.74     1117.95     56.38 o 
  -4   8   7      989.95      983.58     68.90 o 
  -3   8   7       58.84       65.45     70.88 o 
  -2   8   7      123.87      207.43     70.90 o 
  -1   8   7       54.70       28.16     76.91 o 
   0   8   7      533.76      572.29     65.24 o 
   1   8   7      589.78      580.61     74.85 o 
   2   8   7      574.63      615.56     63.61 o 
   3   8   7      112.40      142.59     61.90 o 
   4   8   7       82.45       81.63     58.05 o 
   5   8   7       70.97       91.56     66.25 o 
   6   8   7      215.18      162.02     74.84 o 
   7   8   7      509.14      526.43     83.98 o 
   8   8   7      994.77      942.25     88.33 o 
   9   8   7      557.02      461.87    104.54 o 
  -8   9   7        5.18       -7.16    101.89 o 
  -7   9   7      279.68      173.68     83.74 o 
  -6   9   7      609.84      624.76     93.77 o 
  -5   9   7      146.17      135.43     64.23 o 
  -4   9   7      794.88      998.08     85.29 o 
  -3   9   7     2377.26     2270.43     91.82 o 
  -2   9   7        7.20       16.48     57.69 o 
  -1   9   7      986.98     1060.68     81.07 o 
   0   9   7      654.46      720.96     66.46 o 
   1   9   7      108.05       79.54     62.73 o 
   2   9   7      474.90      476.99     71.45 o 
   3   9   7      189.77      238.23     98.75 o 
   4   9   7     1020.38     1131.07     87.26 o 
   5   9   7      160.48      153.66     85.06 o 
   6   9   7      357.85      246.61     94.21 o 
   7   9   7       46.12       22.26     78.45 o 
   8   9   7       87.09       73.28    115.39 o 
  -7  10   7       32.92       28.28    115.64 o 
  -6  10   7      158.51      118.68     90.38 o 
  -5  10   7      112.28       96.98     76.39 o 
  -4  10   7       12.20       26.17     92.22 o 
  -3  10   7      387.38      340.36     93.58 o 
  -2  10   7     1065.38     1149.97     96.95 o 
  -1  10   7      225.28      299.09     83.37 o 
   0  10   7      351.02      373.37     96.96 o 
   1  10   7     1219.42     1163.13     94.68 o 
   2  10   7      229.03      233.85     88.33 o 
   3  10   7      207.88      183.45     78.54 o 
   4  10   7       70.58      115.00     85.40 o 
   5  10   7      279.14      241.88     88.48 o 
   6  10   7       56.16       29.95     99.65 o 
  -4  11   7      136.19      115.61    115.90 o 
  -3  11   7        3.23       -9.27     92.57 o 
  -2  11   7       24.55        3.81     95.01 o 
  -1  11   7      206.12      154.39    103.49 o 
   0  11   7        7.34       -2.21     87.05 o 
   1  11   7        2.92       45.22    102.44 o 
   2  11   7       28.55      -16.37     90.17 o 
   3  11   7        2.73       22.00    111.60 o 
   4  11   7        1.10        8.15    126.10 o 
 -13   0   8       35.27      -29.04    140.38 o 
 -12   0   8      523.69      392.95    153.72 o 
 -11   0   8     3780.71     4076.43    117.04 o 
 -10   0   8      206.50      225.58    108.04 o 
  -9   0   8     4365.91     4432.97    146.07 o 
  -8   0   8      430.60      405.47    189.35 o 
  -7   0   8     1581.49     1659.47     72.96 o 
  -6   0   8     7254.32     6906.48    210.42 o 
  -5   0   8     7040.58     7476.24    208.57 o 
  -4   0   8      137.36       74.87     64.42 o 
  -3   0   8      331.94      376.09     79.74 o 
  -2   0   8      246.37      268.62     58.72 o 
  -1   0   8      445.23      508.30    107.78 o 
   0   0   8     4637.66     3519.31    281.75 o 
   1   0   8    10353.29     7812.51   2666.56 o 
   2   0   8    22003.82    21525.11    239.78 o 
   3   0   8    11467.91    11569.09    188.80 o 
   4   0   8       33.62       34.68     63.59 o 
   5   0   8     1957.95     1773.75     77.37 o 
   6   0   8     3052.43     2972.47    102.05 o 
   7   0   8      216.11      158.14    101.01 o 
   8   0   8     5956.52     5902.75    118.92 o 
   9   0   8    18491.30    19041.30    587.10 o 
  10   0   8        2.73      -24.78     71.21 o 
  11   0   8        3.62       14.74    103.83 o 
  12   0   8     1059.72     1130.87    137.80 o 
 -13   1   8      223.94      193.14    103.19 o 
 -12   1   8      162.02       57.83     70.42 o 
 -11   1   8       60.55      117.72     67.97 o 
 -10   1   8        2.12       40.86     63.01 o 
  -9   1   8       18.39       -3.65     53.08 o 
  -8   1   8      509.98      648.39     52.50 o 
  -7   1   8      132.91      128.16     45.46 o 
  -6   1   8      200.90      181.66     40.93 o 
  -5   1   8     1438.62     1410.38     67.99 o 
  -4   1   8     2074.11     1899.90    233.88 o 
  -3   1   8        8.65       15.35     43.04 o 
  -2   1   8     1112.99      996.77     68.91 o 
  -1   1   8      315.99      363.44     60.13 o 
   0   1   8      777.20      583.63     75.62 o 
   1   1   8      908.86      849.87     61.52 o 
   2   1   8     3176.06     3274.60     85.25 o 
   3   1   8     4119.18     4287.81     83.94 o 
   4   1   8       22.65       21.10     50.97 o 
   5   1   8     1423.90     1421.54     58.23 o 
   6   1   8      249.05      266.10     54.36 o 
   7   1   8      984.75     1022.04     63.52 o 
   8   1   8     3643.79     3532.63     67.35 o 
   9   1   8       90.27       88.51     53.91 o 
  10   1   8       10.89       17.44     63.56 o 
  11   1   8        0.48       94.99     73.41 o 
  12   1   8       59.40       49.86     75.29 o 
 -13   2   8        3.33      -36.67     86.74 o 
 -12   2   8      228.68      220.21     83.83 o 
 -11   2   8       61.24        7.33     68.49 o 
 -10   2   8      410.85      399.25     55.60 o 
  -9   2   8     2434.91     2578.03     69.84 o 
  -8   2   8     3799.50     3959.91     79.93 o 
  -7   2   8      308.56      302.75     59.52 o 
  -6   2   8      219.33      265.07     65.35 o 
  -5   2   8      187.14      102.65     49.44 o 
  -4   2   8     5354.67     5116.59    290.37 o 
  -3   2   8      674.75      738.50     58.62 o 
  -2   2   8    17982.88    18704.54    139.63 o 
  -1   2   8    25508.08    24430.87   1294.62 o 
   0   2   8     5365.06     5773.19    197.70 o 
   1   2   8     7000.51     6193.01    117.33 o 
   2   2   8     8878.55     8371.66    116.61 o 
   3   2   8      154.89       62.64     52.73 o 
   4   2   8      308.25      191.62     55.76 o 
   5   2   8       71.37        0.87     57.41 o 
   6   2   8      460.51      410.45     65.35 o 
   7   2   8      528.24      553.18     65.16 o 
   8   2   8      127.29      123.34     58.22 o 
   9   2   8       16.03       16.77     56.83 o 
  10   2   8     2587.37     2699.23     90.04 o 
  11   2   8        5.19       12.77     68.65 o 
  12   2   8      728.47      705.04     78.43 o 
 -12   3   8      313.77      208.20     84.13 o 
 -11   3   8       10.03      -21.63     81.65 o 
 -10   3   8      565.21      544.90     55.29 o 
  -9   3   8      904.76      973.74     74.18 o 
  -8   3   8     1107.97     1194.13     63.11 o 
  -7   3   8      967.61      962.67     58.83 o 
  -6   3   8        0.75       -6.84     64.15 o 
  -5   3   8     1118.87     1011.48     58.35 o 
  -4   3   8      856.30      877.94     51.34 o 
  -3   3   8    14842.52    14851.84    389.99 o 
  -2   3   8      711.20      786.61     64.90 o 
  -1   3   8       62.73      158.77     69.25 o 
   0   3   8        1.74       57.20     75.38 o 
   1   3   8     3307.61     3284.94    141.53 o 
   2   3   8       72.90       95.39     70.12 o 
   3   3   8     3262.66     3259.48     81.19 o 
   4   3   8      130.09      177.12     48.55 o 
   5   3   8       29.47       58.73     57.58 o 
   6   3   8     1124.72     1166.41     69.36 o 
   7   3   8     2022.84     2009.64     64.26 o 
   8   3   8      742.47      795.29     61.62 o 
   9   3   8       82.96       74.67     50.12 o 
  10   3   8       67.29       49.10     74.09 o 
  11   3   8      590.21      441.42     84.35 o 
  12   3   8      103.53      152.13    113.77 o 
 -12   4   8      292.74      307.86     92.51 o 
 -11   4   8      302.13      244.08     70.68 o 
 -10   4   8      151.59      194.82     80.65 o 
  -9   4   8      670.35      703.63     66.30 o 
  -8   4   8     1017.86      956.75     85.22 o 
  -7   4   8     3749.42     3701.10     91.89 o 
  -6   4   8      513.22      486.54     53.05 o 
  -5   4   8     2961.39     2819.61     82.18 o 
  -4   4   8     8979.51     9299.87     95.79 o 
  -3   4   8     4538.77     4697.89     83.49 o 
  -2   4   8     6105.73     5627.70     88.91 o 
  -1   4   8     9384.17     9934.15    120.30 o 
   0   4   8     4715.39     4967.78    111.64 o 
   1   4   8     1195.98     1041.58     80.87 o 
   2   4   8     9264.16     8575.62    532.99 o 
   3   4   8       39.14       96.93     58.37 o 
   4   4   8     5176.99     5330.21     94.89 o 
   5   4   8     4768.69     4779.18     83.39 o 
   6   4   8     1326.36     1265.22     64.83 o 
   7   4   8      163.81      195.75     54.18 o 
   8   4   8        9.52       32.50     56.87 o 
   9   4   8     3171.85     3154.13     82.31 o 
  10   4   8       90.96      104.13     81.11 o 
  11   4   8      349.44      220.28     95.00 o 
  12   4   8      829.80      719.18    119.88 o 
 -12   5   8       10.09      -16.54     94.98 o 
 -11   5   8      165.88      143.67     76.04 o 
 -10   5   8      117.97       70.13     69.34 o 
  -9   5   8       12.49       14.48     79.79 o 
  -8   5   8       48.48        5.35     58.22 o 
  -7   5   8      160.62       89.66     58.09 o 
  -6   5   8     1209.56     1336.30     61.45 o 
  -5   5   8       47.63       81.94     50.76 o 
  -4   5   8     1430.91     1464.63     66.99 o 
  -3   5   8     2841.91     3240.63     82.54 o 
  -2   5   8      597.23      683.61     67.79 o 
  -1   5   8     3450.35     3354.84    399.32 o 
   0   5   8      876.68      651.43     87.50 o 
   1   5   8      888.14      823.70     86.92 o 
   2   5   8      732.22      707.94     86.06 o 
   3   5   8     1236.52     1309.85     87.20 o 
   4   5   8      485.41      477.45     66.47 o 
   5   5   8       36.43       40.45     63.79 o 
   6   5   8       87.32       96.61     57.90 o 
   7   5   8       63.13      114.04     63.28 o 
   8   5   8      529.70      526.39     60.69 o 
   9   5   8      292.64      264.56     74.27 o 
  10   5   8     1161.45     1119.22     73.42 o 
  11   5   8       63.98       38.29     74.91 o 
 -11   6   8       51.10      -23.02     93.61 o 
 -10   6   8       52.27        9.81     83.00 o 
  -9   6   8      354.07      391.04     70.52 o 
  -8   6   8     2913.52     2850.93     78.97 o 
  -7   6   8        1.02      -21.10     63.28 o 
  -6   6   8     3094.32     2871.23     77.93 o 
  -5   6   8     1511.78     1593.99     55.83 o 
  -4   6   8      488.61      479.35     73.02 o 
  -3   6   8      665.51      677.49     67.41 o 
  -2   6   8      575.14      605.49     67.65 o 
  -1   6   8     1100.70     1150.61     72.17 o 
   0   6   8      214.66      256.88     73.81 o 
   1   6   8       14.64       26.25     70.91 o 
   2   6   8     3261.66     3263.76     96.03 o 
   3   6   8     1777.85     1867.01     89.22 o 
   4   6   8     1875.40     2051.04     79.69 o 
   5   6   8     4261.72     4307.91    116.07 o 
   6   6   8     1095.14     1137.11     64.29 o 
   7   6   8     1002.30      979.87     69.11 o 
   8   6   8     1971.56     2014.58     87.51 o 
   9   6   8      423.67      421.41     77.34 o 
  10   6   8      303.84      178.89     77.15 o 
  11   6   8      608.16      421.44    105.77 o 
 -10   7   8       14.09       29.09     96.34 o 
  -9   7   8        0.71        1.87     82.69 o 
  -8   7   8        2.59       -1.51     63.57 o 
  -7   7   8      390.17      446.35     71.82 o 
  -6   7   8      410.01      477.37     65.27 o 
  -5   7   8      257.09      251.66     59.04 o 
  -4   7   8       78.38       94.81     57.49 o 
  -3   7   8       37.48       42.37     70.08 o 
  -2   7   8        9.09        1.90     57.94 o 
  -1   7   8        4.69       -1.34     67.83 o 
   0   7   8      137.26      159.19     63.96 o 
   1   7   8     2306.45     2266.97     81.30 o 
   2   7   8      322.05      372.27     74.57 o 
   3   7   8        2.95       -3.50     62.98 o 
   4   7   8      341.53      402.76     76.62 o 
   5   7   8     1233.60     1257.24     81.51 o 
   6   7   8      276.18      252.32     67.88 o 
   7   7   8      796.64      835.09     85.16 o 
   8   7   8      228.10      266.78     82.68 o 
   9   7   8       43.52       49.35     83.22 o 
  10   7   8      331.23      268.07     95.33 o 
  -9   8   8      106.92       15.74     92.01 o 
  -8   8   8      531.99      492.88     77.40 o 
  -7   8   8      287.20      345.83     82.16 o 
  -6   8   8       40.95       47.66     73.13 o 
  -5   8   8      990.41     1017.75     59.28 o 
  -4   8   8     2042.66     2010.85     70.00 o 
  -3   8   8        9.14        2.56     63.36 o 
  -2   8   8      953.14     1019.96     70.55 o 
  -1   8   8     1003.76     1016.56     83.21 o 
   0   8   8       78.51       94.18     70.59 o 
   1   8   8      561.70      542.15     74.86 o 
   2   8   8      603.76      650.55     75.67 o 
   3   8   8      104.23       79.85     70.76 o 
   4   8   8      497.39      494.30     65.60 o 
   5   8   8     1978.96     2070.86     97.69 o 
   6   8   8       74.50      109.64     73.75 o 
   7   8   8       15.59       24.62     81.79 o 
   8   8   8      234.92      195.22     88.03 o 
   9   8   8      401.29      360.44    104.44 o 
  -8   9   8       25.74       41.80    113.95 o 
  -7   9   8      154.83       81.03     65.96 o 
  -6   9   8       24.00      -13.18     61.04 o 
  -5   9   8       97.41      103.57     74.08 o 
  -4   9   8      126.32      173.34     74.22 o 
  -3   9   8      186.81      211.95     81.27 o 
  -2   9   8        1.07        7.89     65.92 o 
  -1   9   8      603.99      509.34     77.99 o 
   0   9   8      203.18      206.38     70.55 o 
   1   9   8      143.69      144.17     64.06 o 
   2   9   8        7.38       78.40     85.54 o 
   3   9   8      219.77      291.75     89.26 o 
   4   9   8        9.56       10.17     86.49 o 
   5   9   8      194.01      105.42     88.83 o 
   6   9   8       39.81       13.28     85.78 o 
   7   9   8      356.50      319.40     81.17 o 
   8   9   8      208.14      166.68    106.99 o 
  -7  10   8        7.08       46.66    162.64 o 
  -6  10   8        8.73      -12.78    114.03 o 
  -5  10   8       72.00       83.25     75.91 o 
  -4  10   8      199.65      208.65     93.19 o 
  -3  10   8       10.90       24.86     74.77 o 
  -2  10   8      981.25     1038.96     90.97 o 
  -1  10   8      628.87      574.35     90.82 o 
   0  10   8      315.11      328.89     92.46 o 
   1  10   8      720.60      762.37    108.44 o 
   2  10   8       18.84       32.04     92.81 o 
   3  10   8      559.94      490.83    110.80 o 
   4  10   8      104.46       86.21    107.51 o 
   5  10   8      777.63      711.29    109.34 o 
   6  10   8      803.33      655.11    116.81 o 
  -4  11   8       77.97       11.71    103.62 o 
  -3  11   8      519.64      547.67    105.34 o 
  -2  11   8      268.86      120.91     81.27 o 
  -1  11   8       56.87       18.72     79.87 o 
   0  11   8      545.10      442.05     97.57 o 
   1  11   8       98.66       65.95     96.95 o 
   2  11   8      307.63      224.60    119.51 o 
   3  11   8       84.49       24.49    127.65 o 
   4  11   8      514.95      415.46    109.55 o 
 -13   1   9      109.41       19.46     76.66 o 
 -12   1   9      539.49      275.05    108.64 o 
 -11   1   9       27.74       47.41     62.97 o 
 -10   1   9     1664.01     1637.37     60.86 o 
  -9   1   9     1668.24     1811.22     65.47 o 
  -8   1   9      263.37      287.20     54.35 o 
  -7   1   9     1174.82     1259.96     52.97 o 
  -6   1   9     2564.43     2613.36     71.83 o 
  -5   1   9     3284.90     3181.76    454.88 o 
  -4   1   9      188.84      211.83     45.96 o 
  -3   1   9     1580.24     1317.52     63.53 o 
  -2   1   9     4510.20     4126.56    231.37 o 
  -1   1   9      439.79      420.58     69.15 o 
   0   1   9     3239.24     2556.85     82.79 o 
   1   1   9      810.26      657.05     59.73 o 
   2   1   9      414.45      364.58     60.86 o 
   3   1   9     2204.83     2170.57     66.86 o 
   4   1   9     9170.99     8695.84    101.15 o 
   5   1   9     2011.50     1788.54     56.83 o 
   6   1   9      172.57      213.16     64.38 o 
   7   1   9     1570.53     1616.95     66.12 o 
   8   1   9      640.77      690.24     61.03 o 
   9   1   9      210.91      262.36     64.35 o 
  10   1   9      805.08      844.17     92.23 o 
  11   1   9     1688.90     1789.86     76.24 o 
  12   1   9      920.20      817.29     80.66 o 
 -13   2   9      142.41      123.81    114.84 o 
 -12   2   9        2.84        4.98     91.79 o 
 -11   2   9      416.88      435.32     92.01 o 
 -10   2   9       46.04       82.72     70.91 o 
  -9   2   9       23.25       33.33     52.76 o 
  -8   2   9      925.92      964.65     62.12 o 
  -7   2   9      258.71      277.04     58.98 o 
  -6   2   9        0.07       27.72     58.29 o 
  -5   2   9     2167.59     2119.68     65.24 o 
  -4   2   9      401.76      393.06     46.56 o 
  -3   2   9     1667.01     1643.92     59.66 o 
  -2   2   9      420.73      381.06     67.97 o 
  -1   2   9      215.27      180.65     55.30 o 
   0   2   9     2844.39     2320.31    513.16 o 
   1   2   9     5465.52     5741.22    106.76 o 
   2   2   9        0.80        4.68     58.27 o 
   3   2   9     2237.87     2368.50     73.26 o 
   4   2   9        3.17       -8.76     53.46 o 
   5   2   9     1046.60     1106.14     63.27 o 
   6   2   9      424.03      464.60     60.44 o 
   7   2   9      347.82      423.45     59.33 o 
   8   2   9      107.45      116.23     70.74 o 
   9   2   9        1.32      -19.06     57.60 o 
  10   2   9      765.76      748.67     82.71 o 
  11   2   9       21.94      -19.08     68.93 o 
  12   2   9      103.71      113.39     85.81 o 
 -12   3   9       35.62       -6.75     76.54 o 
 -11   3   9      638.78      527.46     70.80 o 
 -10   3   9     1319.43     1396.01     69.07 o 
  -9   3   9     1725.59     1628.00     61.78 o 
  -8   3   9       61.36       30.40     58.13 o 
  -7   3   9      786.40      704.59     82.59 o 
  -6   3   9     1166.76     1242.37     64.05 o 
  -5   3   9     1882.80     1767.10    210.40 o 
  -4   3   9     2583.06     2636.99     59.98 o 
  -3   3   9    15384.59    15609.33    185.36 o 
  -2   3   9    24054.13    24630.46    182.12 o 
  -1   3   9     4893.84     4599.09    206.12 o 
   0   3   9     4297.94     3809.39    117.06 o 
   1   3   9    14365.01    14491.74    166.02 o 
   2   3   9      300.12      192.91     61.85 o 
   3   3   9    16338.55    16343.48    139.23 o 
   4   3   9      927.71      701.40     57.26 o 
   5   3   9     2544.57     2375.74     71.83 o 
   6   3   9      332.93      375.24     64.08 o 
   7   3   9       89.05      125.40     56.60 o 
   8   3   9      302.44      420.32     64.82 o 
   9   3   9       75.12       93.83     63.10 o 
  10   3   9      458.08      502.95     82.46 o 
  11   3   9     1930.33     1959.82     83.31 o 
  12   3   9     1101.56     1109.66    106.25 o 
 -12   4   9        8.87      -42.83     93.58 o 
 -11   4   9        6.56      -52.15     69.73 o 
 -10   4   9      156.65       86.31     81.17 o 
  -9   4   9      299.37      274.86     64.64 o 
  -8   4   9     2043.52     2177.11     73.64 o 
  -7   4   9        0.93        7.28     57.54 o 
  -6   4   9      195.28      245.23     59.10 o 
  -5   4   9      220.39      223.37     51.97 o 
  -4   4   9     2986.34     3216.25     76.81 o 
  -3   4   9     9566.17     9466.95    124.40 o 
  -2   4   9     4377.23     4807.92     83.39 o 
  -1   4   9     1199.30     1055.45     69.64 o 
   0   4   9        6.55       50.11     61.50 o 
   1   4   9       11.16       11.62     68.83 o 
   2   4   9     4493.91     4420.73    820.55 o 
   3   4   9      562.65      611.99     55.38 o 
   4   4   9     1575.64     1539.61     75.25 o 
   5   4   9      179.25      165.59     64.62 o 
   6   4   9       80.29       68.71     63.58 o 
   7   4   9      514.65      548.34     72.37 o 
   8   4   9        0.14       30.80     52.55 o 
   9   4   9       65.69       84.97     72.53 o 
  10   4   9      294.64      254.10     82.92 o 
  11   4   9      143.16      149.87     93.38 o 
 -11   5   9       38.03        9.67     76.18 o 
 -10   5   9      434.54      406.13     70.76 o 
  -9   5   9     1422.75     1558.43     88.56 o 
  -8   5   9      361.87      337.35     59.77 o 
  -7   5   9      170.88      184.12     50.66 o 
  -6   5   9     2519.94     2617.76     71.26 o 
  -5   5   9       32.75       41.58     53.31 o 
  -4   5   9       27.75       -0.18     63.69 o 
  -3   5   9     1886.60     1980.34     71.03 o 
  -2   5   9     1133.67     1027.26     73.65 o 
  -1   5   9      197.22      252.85     58.81 o 
   0   5   9     2021.68     1904.10     74.93 o 
   1   5   9     2782.80     2625.28     92.72 o 
   2   5   9       35.84       28.45     72.65 o 
   3   5   9      471.82      500.31     73.81 o 
   4   5   9     1348.23     1370.20     85.01 o 
   5   5   9      555.57      629.92     60.69 o 
   6   5   9        0.11      -10.56     49.64 o 
   7   5   9      816.97      836.57     61.55 o 
   8   5   9     1728.53     1627.11    226.63 o 
   9   5   9      225.99      221.50     74.36 o 
  10   5   9     1837.80     1772.77    235.07 o 
  11   5   9      582.28      505.10     94.80 o 
 -11   6   9      150.14       42.04     94.08 o 
 -10   6   9       37.01       20.50     83.03 o 
  -9   6   9       98.93       74.03     74.06 o 
  -8   6   9      188.34      222.72     74.11 o 
  -7   6   9      743.32      884.29     73.54 o 
  -6   6   9      408.25      283.96     85.23 o 
  -5   6   9      170.22      192.23     50.47 o 
  -4   6   9        5.56        9.43     58.06 o 
  -3   6   9       15.76       41.92     62.82 o 
  -2   6   9      513.59      551.36     80.34 o 
  -1   6   9      244.00      227.94     71.47 o 
   0   6   9     1035.44     1026.62    106.03 o 
   1   6   9     1307.94     1449.63     93.10 o 
   2   6   9      356.49      298.54     84.70 o 
   3   6   9     2828.19     2894.99     82.93 o 
   4   6   9       26.93        3.25     74.07 o 
   5   6   9      179.07      208.31     66.89 o 
   6   6   9      614.52      646.26     69.59 o 
   7   6   9      785.27      810.45     67.04 o 
   8   6   9       68.21       38.78    104.09 o 
   9   6   9     1432.81     1375.40     76.68 o 
  10   6   9      206.36      116.85     77.62 o 
 -10   7   9      485.89      411.16    104.38 o 
  -9   7   9     1161.72     1195.70     86.79 o 
  -8   7   9      325.55      297.38     75.11 o 
  -7   7   9     1411.01     1421.14     85.87 o 
  -6   7   9      317.02      429.65     62.58 o 
  -5   7   9       27.82       48.86     57.49 o 
  -4   7   9       10.89        4.32     70.37 o 
  -3   7   9      318.62      354.24     60.53 o 
  -2   7   9     1011.17     1073.97     67.58 o 
  -1   7   9       62.14        7.96     68.85 o 
   0   7   9     3616.83     3796.02    117.26 o 
   1   7   9     2921.02     2994.17    116.21 o 
   2   7   9     1558.26     1512.10     91.62 o 
   3   7   9      434.32      456.28     87.72 o 
   4   7   9     1915.21     1971.18     89.12 o 
   5   7   9     3838.44     4090.80     95.97 o 
   6   7   9       10.64       45.75     66.15 o 
   7   7   9      993.49     1040.84     86.62 o 
   8   7   9     1825.03     1878.18     84.64 o 
   9   7   9       46.66       -2.25     83.77 o 
  10   7   9        9.45      -34.56     87.84 o 
  -9   8   9       12.49       35.09     80.61 o 
  -8   8   9        9.25       39.64     74.85 o 
  -7   8   9      164.20      157.27     74.45 o 
  -6   8   9       93.83       44.10     67.97 o 
  -5   8   9      273.82      249.98     65.86 o 
  -4   8   9      975.60      963.77     76.30 o 
  -3   8   9       18.43       23.90     65.47 o 
  -2   8   9       35.94       54.56     65.43 o 
  -1   8   9      212.07      301.56     81.31 o 
   0   8   9        9.35       46.23     71.80 o 
   1   8   9       15.20      -38.49     81.02 o 
   2   8   9      307.14      378.60     82.88 o 
   3   8   9       89.76      107.98    114.59 o 
   4   8   9     2025.46     1932.44     85.26 o 
   5   8   9      858.36      851.83     88.23 o 
   6   8   9        4.03       25.27     75.54 o 
   7   8   9      266.24      259.12     83.44 o 
   8   8   9       37.91      -23.11     78.80 o 
   9   8   9      136.23       51.27    117.05 o 
  -8   9   9       24.90        5.96    102.35 o 
  -7   9   9      129.16       47.43     82.93 o 
  -6   9   9      275.55      270.35     82.30 o 
  -5   9   9        3.15      -13.37     68.78 o 
  -4   9   9      148.69       72.91     81.05 o 
  -3   9   9      765.85      940.72     93.74 o 
  -2   9   9      700.64      621.06     86.66 o 
  -1   9   9      321.87      177.80     64.42 o 
   0   9   9     1204.82     1279.49     73.60 o 
   1   9   9       69.58       21.37    114.07 o 
   2   9   9        4.17       56.53    103.20 o 
   3   9   9        1.36      -73.99    104.85 o 
   4   9   9     2239.01     2340.17    106.05 o 
   5   9   9       36.17       79.27     92.81 o 
   6   9   9       43.98       81.06     85.44 o 
   7   9   9      156.24      159.16    103.13 o 
  -6  10   9      107.69       84.41     81.19 o 
  -5  10   9       69.04       68.38     76.20 o 
  -4  10   9       82.04       50.49     83.56 o 
  -3  10   9      302.21      208.48     86.50 o 
  -2  10   9       72.34       11.39     82.61 o 
  -1  10   9      699.32      768.64     94.78 o 
   0  10   9       41.79       46.76    109.57 o 
   1  10   9      179.86      256.48     91.14 o 
   2  10   9       62.01       31.70    129.58 o 
   3  10   9      812.38      849.60    134.43 o 
   4  10   9       61.51       91.93    131.44 o 
   5  10   9      601.82      627.74    113.98 o 
   6  10   9      530.26      428.87    129.23 o 
  -4  11   9       50.51       37.59    104.12 o 
  -3  11   9      199.37      218.82    107.92 o 
  -2  11   9       50.51       67.45    125.63 o 
  -1  11   9        8.72       14.01     98.06 o 
   0  11   9      151.97       32.34    131.73 o 
   1  11   9      472.91      314.15    153.79 o 
   2  11   9      371.84      465.09    162.10 o 
   3  11   9       23.91       36.21    132.60 o 
 -13   0  10        6.42       12.67    115.84 o 
 -12   0  10       18.44      -41.11     82.21 o 
 -11   0  10     1944.67     2243.91     98.72 o 
 -10   0  10      526.68      565.22     73.56 o 
  -9   0  10      295.11      221.58     71.78 o 
  -8   0  10        9.11      -12.78     69.71 o 
  -7   0  10     1280.96     1430.62     71.37 o 
  -6   0  10     6187.45     6154.98    245.36 o 
  -5   0  10       21.62        5.11     67.83 o 
  -4   0  10    18571.44    18513.33    331.07 o 
  -3   0  10     4988.76     3143.68   1176.91 o 
  -2   0  10     4777.06     4314.89    171.24 o 
  -1   0  10     1140.47     1106.45     79.98 o 
   0   0  10       97.84       35.11     65.64 o 
   1   0  10     2401.50     2021.01    113.00 o 
   2   0  10     2416.39     2524.30    116.31 o 
   3   0  10     9101.50     8574.47    138.85 o 
   4   0  10    26079.91    26562.69    225.50 o 
   5   0  10      269.07      245.24     81.96 o 
   6   0  10     4958.00     5121.78    129.98 o 
   7   0  10     3542.44     3466.60    189.63 o 
   8   0  10     1091.08     1005.65     90.04 o 
   9   0  10      923.00      865.89     89.64 o 
  10   0  10      868.88     1096.33    109.26 o 
  11   0  10      761.89      749.72     96.42 o 
  12   0  10      100.98      167.95    126.08 o 
 -13   1  10      135.50       32.40     82.16 o 
 -12   1  10      199.71      148.41     61.55 o 
 -11   1  10       18.88       -7.20     63.80 o 
 -10   1  10       31.06       23.16     47.25 o 
  -9   1  10      158.41      139.34     42.74 o 
  -8   1  10       74.70       58.86     46.79 o 
  -7   1  10       37.19       15.04     49.68 o 
  -6   1  10      105.09       79.63     54.89 o 
  -5   1  10      991.01      990.39     47.87 o 
  -4   1  10        5.42        8.04     46.49 o 
  -3   1  10      394.93      311.63     59.46 o 
  -2   1  10      488.93      359.31     67.69 o 
  -1   1  10     8068.32     7976.72    109.97 o 
   0   1  10     8608.86     9078.00    278.62 o 
   1   1  10     6258.18     6384.27    100.04 o 
   2   1  10      243.72      325.65     56.73 o 
   3   1  10      587.22      637.41     66.85 o 
   4   1  10        9.21       -0.38     48.25 o 
   5   1  10     3090.07     3183.30     68.11 o 
   6   1  10        0.11       -1.16     62.65 o 
   7   1  10      256.30      192.28     58.45 o 
   8   1  10        0.76       -1.97     57.39 o 
   9   1  10      618.38      588.99     72.72 o 
  10   1  10       70.33       63.70     89.08 o 
  11   1  10        5.59       35.82     68.80 o 
  12   1  10        3.49       30.70     90.54 o 
 -13   2  10      489.77       -8.54    153.79 o 
 -12   2  10      244.50      120.97     76.93 o 
 -11   2  10      727.84      750.72     76.75 o 
 -10   2  10      610.41      616.15     68.11 o 
  -9   2  10       12.29       40.15     52.78 o 
  -8   2  10        7.91       53.15     57.23 o 
  -7   2  10     2435.97     2523.14     69.99 o 
  -6   2  10     1544.70     1521.24     70.94 o 
  -5   2  10      273.24      323.26     48.92 o 
  -4   2  10     9135.87     8458.67    230.80 o 
  -3   2  10      106.82      171.63     48.55 o 
  -2   2  10      437.19      382.99     60.35 o 
  -1   2  10     1114.87     1000.56     61.52 o 
   0   2  10     1147.65      785.89    151.41 o 
   1   2  10      182.71      159.68     69.16 o 
   2   2  10       83.55       73.42     56.85 o 
   3   2  10     8418.27     8348.53    111.63 o 
   4   2  10     3866.28     3856.85     71.67 o 
   5   2  10       33.43      111.70     57.88 o 
   6   2  10     2402.56     2325.73     75.31 o 
   7   2  10     1652.97     1634.90     66.52 o 
   8   2  10       16.08        5.71     69.51 o 
   9   2  10       39.73       67.27     70.41 o 
  10   2  10     1629.43     1680.03     75.34 o 
  11   2  10     1153.54     1080.45     79.83 o 
  12   2  10        5.35      -14.75     85.91 o 
 -12   3  10        0.66      -52.26     76.11 o 
 -11   3  10       62.87       30.44     74.15 o 
 -10   3  10      320.16      426.29     90.62 o 
  -9   3  10      256.29      257.15     51.41 o 
  -8   3  10        3.03       42.19     62.52 o 
  -7   3  10       29.10       63.38     63.27 o 
  -6   3  10      479.47      506.41     65.99 o 
  -5   3  10      324.16      265.15     69.25 o 
  -4   3  10       33.44       16.37     44.68 o 
  -3   3  10     3724.71     3542.00    216.41 o 
  -2   3  10      262.64      159.37     52.39 o 
  -1   3  10      305.36      391.52     63.61 o 
   0   3  10     1163.60     1176.44     76.12 o 
   1   3  10     2482.75     2693.60    165.19 o 
   2   3  10       63.29       19.30     57.34 o 
   3   3  10       13.27       17.92     52.44 o 
   4   3  10     2342.52     2392.06     69.46 o 
   5   3  10      353.74      386.73     65.40 o 
   6   3  10       18.25       -3.84     57.80 o 
   7   3  10       37.17       41.43     62.40 o 
   8   3  10        1.77       20.56     53.02 o 
   9   3  10      713.45      570.03     65.96 o 
  10   3  10       33.53       -4.49     80.42 o 
  11   3  10       23.42       80.71     92.39 o 
  12   3  10       15.21       10.41     94.09 o 
 -12   4  10        3.50      -61.16     86.70 o 
 -11   4  10      715.94      652.08     85.41 o 
 -10   4  10      471.85      512.38     82.80 o 
  -9   4  10      251.57      222.16     59.74 o 
  -8   4  10     1027.05     1069.15     63.97 o 
  -7   4  10     2315.39     2463.02     74.05 o 
  -6   4  10     1923.82     2008.02     67.26 o 
  -5   4  10       12.95       36.83     49.98 o 
  -4   4  10     1692.88     1668.30     69.21 o 
  -3   4  10    15569.80    16366.96    129.68 o 
  -2   4  10      851.84      932.22     57.72 o 
  -1   4  10     2476.36     2253.51     76.56 o 
   0   4  10     6603.38     6436.82    124.65 o 
   1   4  10     1941.97     1882.08     95.91 o 
   2   4  10     7492.63     7543.57    182.24 o 
   3   4  10     5531.10     5519.91    101.37 o 
   4   4  10     1252.01     1203.98     71.52 o 
   5   4  10     1124.79     1217.66     69.33 o 
   6   4  10     1813.73     1831.28     92.27 o 
   7   4  10      737.23      835.83     58.33 o 
   8   4  10      276.29      262.76     59.31 o 
   9   4  10     1971.30     2183.80     89.02 o 
  10   4  10      905.17      937.17     93.85 o 
  11   4  10      573.68      481.89     78.64 o 
 -11   5  10      105.64       93.97     71.39 o 
 -10   5  10       33.48       -9.31     69.44 o 
  -9   5  10      254.07      281.31     74.09 o 
  -8   5  10       18.42       51.76     63.37 o 
  -7   5  10     1290.97     1322.58     60.81 o 
  -6   5  10     1220.11     1306.19     64.89 o 
  -5   5  10     2447.93     2400.97    107.34 o 
  -4   5  10      450.72      555.28     66.21 o 
  -3   5  10     2437.19     2430.28     77.30 o 
  -2   5  10       16.53       17.47     64.18 o 
  -1   5  10      125.30      137.98     79.72 o 
   0   5  10      123.46      122.18     83.28 o 
   1   5  10        2.60      -30.71     72.71 o 
   2   5  10      535.88      587.13     85.30 o 
   3   5  10       55.64       81.78     64.99 o 
   4   5  10       75.41      103.54     65.34 o 
   5   5  10      703.61      578.80     69.40 o 
   6   5  10      248.03      304.66     58.52 o 
   7   5  10       77.42       56.60     57.34 o 
   8   5  10       15.59        8.31     66.58 o 
   9   5  10        3.57       20.15     91.15 o 
  10   5  10        4.72       -4.36     61.62 o 
  11   5  10       34.10      -15.20     93.67 o 
 -11   6  10      198.61       59.96    104.02 o 
 -10   6  10      748.42      732.70     86.08 o 
  -9   6  10       28.82       56.09     74.01 o 
  -8   6  10     1112.93     1165.63     73.73 o 
  -7   6  10     1282.99     1385.83     70.90 o 
  -6   6  10       85.69       89.26     54.00 o 
  -5   6  10     5145.45     4839.11    134.95 o 
  -4   6  10     1895.71     2122.47     70.50 o 
  -3   6  10     1403.37     1354.83     93.29 o 
  -2   6  10        3.57       34.32     60.63 o 
  -1   6  10     2864.48     2680.27    273.86 o 
   0   6  10     2200.58     2341.67     97.78 o 
   1   6  10      277.86      380.60     82.63 o 
   2   6  10     1445.93     1603.22    107.44 o 
   3   6  10     5298.03     5530.22    105.88 o 
   4   6  10     2796.97     2879.02     85.80 o 
   5   6  10      337.45      369.60     75.85 o 
   6   6  10      430.29      457.13     66.22 o 
   7   6  10     1614.95     1696.84     80.03 o 
   8   6  10      150.54      175.17     92.11 o 
   9   6  10     1146.16     1081.76     88.16 o 
  10   6  10     1333.45     1159.47    117.62 o 
 -10   7  10      125.59       86.50    102.25 o 
  -9   7  10       11.36       30.50     81.80 o 
  -8   7  10      414.62      443.58     83.51 o 
  -7   7  10      408.06      418.37     74.73 o 
  -6   7  10     3793.40     3687.86     73.77 o 
  -5   7  10     2107.20     2209.84     69.77 o 
  -4   7  10      183.74      243.74     58.70 o 
  -3   7  10      137.82      134.04     71.38 o 
  -2   7  10      140.60      160.37     68.56 o 
  -1   7  10        3.80       13.07     74.71 o 
   0   7  10       97.36      135.90     99.85 o 
   1   7  10     1852.45     1906.89     85.37 o 
   2   7  10      113.00      140.69     81.14 o 
   3   7  10      649.13      665.96     85.77 o 
   4   7  10       95.79      126.88     70.23 o 
   5   7  10      363.18      486.09     77.55 o 
   6   7  10       29.31       55.51     77.47 o 
   7   7  10       36.01       58.14     90.54 o 
   8   7  10      314.59      333.40     76.78 o 
   9   7  10      127.36       65.28     84.48 o 
  -9   8  10       43.09       34.61    102.26 o 
  -8   8  10      551.68      483.42     84.86 o 
  -7   8  10      129.90      103.04     81.31 o 
  -6   8  10        1.84       -9.69     68.98 o 
  -5   8  10      232.75      188.24     68.38 o 
  -4   8  10      836.04      810.71     63.23 o 
  -3   8  10      909.16     1051.99     65.14 o 
  -2   8  10       56.14       64.95     79.35 o 
  -1   8  10      543.84      643.46     77.21 o 
   0   8  10      387.14      467.12     82.67 o 
   1   8  10      262.89      275.64     83.71 o 
   2   8  10      596.77      541.50     84.90 o 
   3   8  10      851.57      847.04     88.86 o 
   4   8  10     1353.33     1325.25    109.05 o 
   5   8  10      382.49      356.59     90.64 o 
   6   8  10      135.94      122.62     87.85 o 
   7   8  10       87.30       96.81     96.77 o 
   8   8  10       24.56        9.34     78.18 o 
  -8   9  10      534.44      395.91    106.10 o 
  -7   9  10        4.73       24.40     75.75 o 
  -6   9  10        1.87       12.31     74.65 o 
  -5   9  10      490.48      413.90     66.10 o 
  -4   9  10      128.48      137.69     84.15 o 
  -3   9  10      308.49      287.84     81.66 o 
  -2   9  10      546.31      616.57     91.38 o 
  -1   9  10       89.87       95.09     81.98 o 
   0   9  10        9.79       43.47    125.81 o 
   1   9  10       11.26      -41.22    126.73 o 
   2   9  10     1639.32     1804.27    115.22 o 
   3   9  10       11.11      -46.16    125.91 o 
   4   9  10      439.22      363.53    131.51 o 
   5   9  10     1012.29     1008.88    102.25 o 
   6   9  10      923.08      765.27     86.29 o 
   7   9  10       16.26       21.10    113.91 o 
  -6  10  10      355.09      215.97     82.71 o 
  -5  10  10       57.27       44.80     72.72 o 
  -4  10  10      253.18      234.14     98.28 o 
  -3  10  10      510.43      427.83     83.81 o 
  -2  10  10       33.43       23.31     89.60 o 
  -1  10  10      657.00      768.30     92.67 o 
   0  10  10      271.49      135.89    131.49 o 
   1  10  10       28.40      -14.89    105.87 o 
   2  10  10       60.69       -3.22    106.95 o 
   3  10  10      359.51      357.34    109.81 o 
   4  10  10      340.78      228.47     94.33 o 
   5  10  10      100.70       58.05    133.23 o 
   6  10  10      461.23      322.19    169.56 o 
  -3  11  10      118.17       27.01    121.79 o 
  -2  11  10      326.45      347.70    118.98 o 
  -1  11  10       99.72       52.15    115.59 o 
   0  11  10       25.11      -59.95    132.41 o 
   1  11  10       20.44      -61.94    132.85 o 
   2  11  10        3.00       19.18    131.89 o 
   3  11  10      417.62      376.24    134.76 o 
 -13   1  11       74.86       47.97    161.82 o 
 -12   1  11      691.88      643.62     68.04 o 
 -11   1  11     1114.53     1118.07     68.10 o 
 -10   1  11      412.99      366.16     48.93 o 
  -9   1  11      390.97      419.09     54.52 o 
  -8   1  11      536.82      521.72     55.62 o 
  -7   1  11      806.53      757.09     53.73 o 
  -6   1  11      263.66      276.53     51.55 o 
  -5   1  11     8211.03     7596.23    341.56 o 
  -4   1  11     5741.97     5555.60    711.56 o 
  -3   1  11       85.75       33.09     47.52 o 
  -2   1  11     2295.91     2124.37     63.04 o 
  -1   1  11     2600.28     2257.74     76.77 o 
   0   1  11     2442.50     2022.07     98.59 o 
   1   1  11        7.80       10.15     57.53 o 
   2   1  11    12211.87    10474.32    689.67 o 
   3   1  11    10411.40     9827.68    183.20 o 
   4   1  11      175.78      189.71     52.64 o 
   5   1  11     5562.15     5553.31     89.83 o 
   6   1  11     3881.55     3894.77     73.59 o 
   7   1  11      585.34      557.20     60.95 o 
   8   1  11      580.31      615.81     73.43 o 
   9   1  11     1637.60     1708.51     71.03 o 
  10   1  11     1565.64     1625.97     80.29 o 
  11   1  11       36.60       -6.47     65.22 o 
  12   1  11     1344.64     1214.12    106.23 o 
 -12   2  11      223.42      102.47     77.05 o 
 -11   2  11        0.77      -28.34     68.41 o 
 -10   2  11      190.36      162.45     80.61 o 
  -9   2  11      522.21      591.98     56.18 o 
  -8   2  11       32.40        7.26     52.79 o 
  -7   2  11     1597.92     1668.78     94.33 o 
  -6   2  11      103.12      108.41     53.27 o 
  -5   2  11     1226.94     1178.72     90.62 o 
  -4   2  11     1097.34     1033.53     47.68 o 
  -3   2  11     4685.28     4962.93    125.92 o 
  -2   2  11      944.95     1083.40     61.08 o 
  -1   2  11      150.55      129.92     54.09 o 
   0   2  11     2293.40     2078.31    152.36 o 
   1   2  11       59.82      114.06     52.35 o 
   2   2  11     1090.88     1028.17    174.14 o 
   3   2  11       11.69       -3.14     48.61 o 
   4   2  11      140.63      228.62     52.05 o 
   5   2  11      867.44      857.42     62.79 o 
   6   2  11      131.82      165.54     63.28 o 
   7   2  11      705.98      646.24     61.19 o 
   8   2  11      465.21      377.89     59.60 o 
   9   2  11       29.60       30.33     63.17 o 
  10   2  11       56.55       57.77     68.01 o 
  11   2  11       19.68        5.23     92.04 o 
  12   2  11        2.80      -41.86    102.84 o 
 -12   3  11      477.74      320.09     94.31 o 
 -11   3  11      475.30      403.33     76.85 o 
 -10   3  11       52.03      -18.75     73.48 o 
  -9   3  11       48.69       26.01     53.48 o 
  -8   3  11       53.64       77.71     49.92 o 
  -7   3  11      774.09      793.29     77.37 o 
  -6   3  11      113.50       99.36     63.15 o 
  -5   3  11     1512.98     1475.96     61.85 o 
  -4   3  11     3296.51     3044.70    404.60 o 
  -3   3  11     2308.66     2349.18     60.17 o 
  -2   3  11      398.57      286.34     62.37 o 
  -1   3  11     5733.85     5234.96    143.62 o 
   0   3  11     3385.00     2525.65    336.82 o 
   1   3  11     3550.78     3392.77    255.95 o 
   2   3  11    10117.94     9763.25    117.36 o 
   3   3  11      989.42      809.28     60.27 o 
   4   3  11     2166.00     2294.29     77.52 o 
   5   3  11     7108.52     7174.08    121.87 o 
   6   3  11     3128.83     3137.71     73.58 o 
   7   3  11       95.61       97.11     57.77 o 
   8   3  11      106.00      175.90     54.18 o 
   9   3  11      562.11      681.79     68.57 o 
  10   3  11      491.09      515.77     92.31 o 
  11   3  11       49.17      -21.54     75.75 o 
  12   3  11      419.41      212.93    168.90 o 
 -12   4  11        5.88      -11.70     94.28 o 
 -11   4  11       11.39       96.35     92.26 o 
 -10   4  11      485.09      518.09     83.56 o 
  -9   4  11      286.56      326.77     55.15 o 
  -8   4  11      129.01      166.14     63.96 o 
  -7   4  11      167.49      209.13     53.97 o 
  -6   4  11        1.17       40.41     52.93 o 
  -5   4  11        3.54      -34.79     58.29 o 
  -4   4  11       37.24       83.44     63.62 o 
  -3   4  11      162.05      161.50     57.26 o 
  -2   4  11      331.15      254.95     56.28 o 
  -1   4  11        3.34       13.02     66.35 o 
   0   4  11        6.71       -0.68     81.24 o 
   1   4  11      222.58      255.57     82.41 o 
   2   4  11      117.22      140.20     66.46 o 
   3   4  11      744.47      753.19     72.90 o 
   4   4  11     1058.89     1063.43     78.10 o 
   5   4  11      107.61       59.64     58.37 o 
   6   4  11     1365.65     1302.96     70.55 o 
   7   4  11     1003.21      978.89     63.00 o 
   8   4  11      493.76      440.36     59.87 o 
   9   4  11      795.74      806.28     76.33 o 
  10   4  11       20.51      -52.55     75.13 o 
  11   4  11      110.76      119.22     92.76 o 
 -11   5  11      583.70      511.25     74.52 o 
 -10   5  11       12.92       10.76     69.14 o 
  -9   5  11      375.98      421.01     69.60 o 
  -8   5  11      967.88     1115.06     60.15 o 
  -7   5  11       25.90       73.57     63.04 o 
  -6   5  11     6570.57     6708.75     85.81 o 
  -5   5  11     9318.06     9763.30    113.97 o 
  -4   5  11      834.01      741.51     62.16 o 
  -3   5  11        1.39      -14.37     63.34 o 
  -2   5  11     1356.10     1340.82     67.94 o 
  -1   5  11      527.24      497.28     85.72 o 
   0   5  11       78.01       76.80     83.41 o 
   1   5  11     7618.89     8168.20    293.39 o 
   2   5  11     1686.48     1642.16     82.28 o 
   3   5  11      342.96      327.59     74.56 o 
   4   5  11       50.49       60.52     58.68 o 
   5   5  11     2621.61     2603.09     73.67 o 
   6   5  11     1396.62     1405.56    186.11 o 
   7   5  11      113.00       86.07     63.25 o 
   8   5  11     1449.40     1501.96     79.53 o 
   9   5  11     2151.28     2155.81    115.96 o 
  10   5  11        2.94      -18.82     70.08 o 
  11   5  11      445.58      265.65     78.31 o 
 -11   6  11        0.31        0.78    103.49 o 
 -10   6  11        3.99      -37.05     83.27 o 
  -9   6  11      178.41      149.14     82.91 o 
  -8   6  11      264.32      230.77     81.60 o 
  -7   6  11     1665.73     1740.89     72.19 o 
  -6   6  11     7467.00     7250.54    111.66 o 
  -5   6  11      111.95       99.09     58.53 o 
  -4   6  11        2.89       16.48     70.09 o 
  -3   6  11      579.52      674.96     68.15 o 
  -2   6  11      235.74      232.98     69.46 o 
  -1   6  11       16.47       14.31     82.40 o 
   0   6  11     1425.22     1453.17    107.70 o 
   1   6  11     1181.69     1216.34     80.11 o 
   2   6  11      636.10      669.49     87.32 o 
   3   6  11       54.84       57.88     81.18 o 
   4   6  11        3.40      -16.61     61.14 o 
   5   6  11       66.13       62.99     67.81 o 
   6   6  11      825.62      852.31     68.23 o 
   7   6  11      236.32      253.44     75.37 o 
   8   6  11      347.20      382.95     75.14 o 
   9   6  11       20.52      -23.56     92.48 o 
  10   6  11      107.33       30.20    132.73 o 
 -10   7  11      237.60      111.97    103.16 o 
  -9   7  11       73.93       60.17     83.00 o 
  -8   7  11     1396.60     1495.33     87.24 o 
  -7   7  11       42.30      -27.05     80.27 o 
  -6   7  11        2.84       42.18     57.86 o 
  -5   7  11      985.89      993.12    135.74 o 
  -4   7  11     1682.14     1666.24     78.70 o 
  -3   7  11       63.56       14.87     59.55 o 
  -2   7  11     1423.44     1311.68     76.99 o 
  -1   7  11      779.21      861.23    104.69 o 
   0   7  11       22.49       50.78     82.34 o 
   1   7  11        8.86      -62.42     70.74 o 
   2   7  11     1855.96     1747.51     83.63 o 
   3   7  11      448.04      483.72    100.73 o 
   4   7  11      185.77      166.08     99.87 o 
   5   7  11       87.44      156.63     69.92 o 
   6   7  11      610.88      580.68     88.35 o 
   7   7  11       35.85       46.00     94.92 o 
   8   7  11      482.87      484.46     84.37 o 
   9   7  11      749.44      649.30    106.33 o 
  -9   8  11       90.89       30.26    102.74 o 
  -8   8  11       99.06       18.08     82.82 o 
  -7   8  11      521.89      493.19     92.88 o 
  -6   8  11      325.75      265.89     74.72 o 
  -5   8  11      108.27      102.89     89.21 o 
  -4   8  11      394.94      330.33     73.57 o 
  -3   8  11      172.41      189.63     75.07 o 
  -2   8  11      101.42       71.51     79.71 o 
  -1   8  11      401.93      431.29     84.08 o 
   0   8  11      307.61      267.42     83.99 o 
   1   8  11     4506.83     4360.27    117.52 o 
   2   8  11       13.96       20.71     99.77 o 
   3   8  11      482.41      390.38     85.57 o 
   4   8  11     1592.68     1624.74    113.99 o 
   5   8  11       55.31        2.54    108.01 o 
   6   8  11     1067.43     1005.28    105.11 o 
   7   8  11     1207.06     1077.56     98.97 o 
   8   8  11      296.34      235.65    104.10 o 
  -8   9  11      247.41      243.08     96.24 o 
  -7   9  11        8.24        4.00     96.16 o 
  -6   9  11        9.36       10.02     74.79 o 
  -5   9  11        5.37       34.42     91.07 o 
  -4   9  11      122.69      128.72     74.84 o 
  -3   9  11        4.05       15.54     86.24 o 
  -2   9  11      291.27      296.12     92.19 o 
  -1   9  11     1311.09     1440.10     98.19 o 
   0   9  11      224.59      318.46    127.27 o 
   1   9  11       18.52       74.26     88.58 o 
   2   9  11      343.34      454.08    105.10 o 
   3   9  11      881.63      835.95    105.25 o 
   4   9  11      478.39      500.03    106.29 o 
   5   9  11      132.62       21.80    108.16 o 
   6   9  11        8.95       -6.76     85.18 o 
   7   9  11        1.33        0.03    109.78 o 
  -6  10  11      221.64      189.75    107.31 o 
  -5  10  11       25.87       35.73     95.38 o 
  -4  10  11      135.29       60.78     90.49 o 
  -3  10  11      225.80      175.45     91.86 o 
  -2  10  11      130.64       68.25     99.34 o 
  -1  10  11      148.70      150.74     93.17 o 
   0  10  11      468.97      496.35    108.90 o 
   1  10  11      396.96      361.72    108.80 o 
   2  10  11      598.16      311.31    132.97 o 
   3  10  11      476.10      341.64    132.91 o 
   4  10  11      429.36      343.21    141.82 o 
   5  10  11        4.46      -61.02    163.33 o 
  -3  11  11       16.41       46.08    113.95 o 
  -2  11  11       47.15       70.15    111.29 o 
  -1  11  11       55.49       64.24    133.56 o 
   0  11  11        6.34       49.18    162.22 o 
   1  11  11        1.01        6.80    133.09 o 
   2  11  11      313.34      226.80    135.06 o 
 -12   0  12     1913.89     1855.47     92.54 o 
 -11   0  12      176.34      178.92     91.09 o 
 -10   0  12      357.02      525.80     85.07 o 
  -9   0  12     1226.03     1313.31     77.44 o 
  -8   0  12      682.39      666.66     75.87 o 
  -7   0  12        2.66      -38.41     99.20 o 
  -6   0  12     8192.82     8918.81    133.47 o 
  -5   0  12     7596.46     7051.27    122.67 o 
  -4   0  12     1341.21     1422.15     93.57 o 
  -3   0  12     5708.32     5178.77    750.59 o 
  -2   0  12     9969.55     6679.37   3435.59 o 
  -1   0  12       93.27      186.05     76.31 o 
   0   0  12    11875.28    12292.30    224.03 o 
   1   0  12      155.96       88.91     89.69 o 
   2   0  12    16961.99    15058.00   8831.24 o 
   3   0  12    11645.09    13135.54    167.15 o 
   4   0  12       54.82       96.25     81.37 o 
   5   0  12     7395.53     7275.66    134.82 o 
   6   0  12       85.09       65.36     70.57 o 
   7   0  12       56.13       59.76     99.37 o 
   8   0  12     9981.84    10046.24    151.03 o 
   9   0  12     6887.79     6826.43    146.80 o 
  10   0  12       14.01       32.77    103.48 o 
  11   0  12     2457.24     2613.76    119.83 o 
  12   0  12      848.82      724.46    139.85 o 
 -12   1  12        0.02      -20.54     70.69 o 
 -11   1  12       73.91       18.25     74.31 o 
 -10   1  12      270.11      309.39     61.01 o 
  -9   1  12       37.15       51.40     57.16 o 
  -8   1  12      666.26      685.49     56.92 o 
  -7   1  12     1187.33     1291.75     53.17 o 
  -6   1  12      437.29      490.60     52.55 o 
  -5   1  12     1840.72     1998.98     74.71 o 
  -4   1  12       62.97       17.50     49.93 o 
  -3   1  12     1517.02     1377.49     57.68 o 
  -2   1  12       74.77       78.84     47.76 o 
  -1   1  12     6405.78     6309.34    350.93 o 
   0   1  12     3188.77     3270.34    515.16 o 
   1   1  12      712.17      694.31     68.15 o 
   2   1  12     1383.48     1379.53    140.75 o 
   3   1  12     3672.99     3767.10     81.74 o 
   4   1  12      305.35      242.00     48.50 o 
   5   1  12      208.16      218.66     72.55 o 
   6   1  12       29.92       36.87     70.07 o 
   7   1  12     1196.35     1206.41     75.59 o 
   8   1  12      641.27      631.68     60.84 o 
   9   1  12      319.31      302.59     72.04 o 
  10   1  12      331.77      352.29     69.55 o 
  11   1  12      179.35      113.55     76.02 o 
  12   1  12        0.05      -42.16     94.39 o 
 -12   2  12      260.23      169.61     66.82 o 
 -11   2  12        9.77       34.55     81.22 o 
 -10   2  12       27.55       50.25     67.88 o 
  -9   2  12     2218.78     2255.30    263.23 o 
  -8   2  12      219.32      292.90     50.78 o 
  -7   2  12      103.85      183.13     57.60 o 
  -6   2  12     1260.40     1242.41     53.33 o 
  -5   2  12     1787.59     1874.14     82.93 o 
  -4   2  12     1083.19     1109.52     48.34 o 
  -3   2  12     4210.23     4120.63     77.11 o 
  -2   2  12    18625.49    17706.98    892.59 o 
  -1   2  12     3453.60     3292.32    173.05 o 
   0   2  12     3645.10     3104.96    416.79 o 
   1   2  12    18742.76    18620.52    150.69 o 
   2   2  12     1823.81     1623.34     62.90 o 
   3   2  12      866.82      670.51     95.48 o 
   4   2  12     2549.46     2398.88     73.61 o 
   5   2  12     4630.60     4738.91     81.38 o 
   6   2  12      655.82      611.44     66.61 o 
   7   2  12    11070.31    11405.04    131.07 o 
   8   2  12      296.32      345.89     59.60 o 
   9   2  12      488.11      440.73     67.48 o 
  10   2  12      276.93      206.91     74.84 o 
  11   2  12      816.63      808.73     86.35 o 
  12   2  12      816.95      652.63    107.76 o 
 -12   3  12       84.59      -10.98     86.48 o 
 -11   3  12       47.62       45.41     81.80 o 
 -10   3  12       67.60       80.08     73.59 o 
  -9   3  12      270.16      272.19     51.38 o 
  -8   3  12      126.87      109.04     50.49 o 
  -7   3  12       12.22       17.10     57.41 o 
  -6   3  12        9.67       33.87     52.85 o 
  -5   3  12      339.00      380.57     49.67 o 
  -4   3  12      188.27      169.58     55.23 o 
  -3   3  12     2844.39     2871.94    136.50 o 
  -2   3  12      306.79      237.97     60.50 o 
  -1   3  12      822.32      838.12     56.96 o 
   0   3  12       44.75       51.56     58.43 o 
   1   3  12       22.22       28.57     63.02 o 
   2   3  12      806.08      754.23     62.49 o 
   3   3  12        1.74        2.50     65.82 o 
   4   3  12      252.73      210.64     65.59 o 
   5   3  12      262.77      278.71     59.15 o 
   6   3  12     3422.26     3594.03     75.93 o 
   7   3  12      182.91      157.96     58.80 o 
   8   3  12      686.20      581.12     56.41 o 
   9   3  12      143.56      134.28     80.93 o 
  10   3  12       11.98        9.06     73.97 o 
  11   3  12      127.85      101.23     84.67 o 
 -12   4  12      295.84      166.52     95.63 o 
 -11   4  12        8.12       15.99     82.35 o 
 -10   4  12     1320.79     1309.14     87.09 o 
  -9   4  12      105.01      130.28     68.26 o 
  -8   4  12        3.05      -40.29     63.70 o 
  -7   4  12       32.43       65.29     57.63 o 
  -6   4  12      690.76      747.55     66.44 o 
  -5   4  12     1085.15     1118.58     59.21 o 
  -4   4  12       39.88       67.68     55.41 o 
  -3   4  12     5525.10     5713.78     81.29 o 
  -2   4  12     3657.32     3409.51    172.41 o 
  -1   4  12      695.88      640.03     54.90 o 
   0   4  12     2125.25     1660.70    756.66 o 
   1   4  12     3583.43     3605.85    116.03 o 
   2   4  12      267.75      273.93     80.96 o 
   3   4  12      228.90      199.48     60.12 o 
   4   4  12     1688.78     1669.84     69.83 o 
   5   4  12      964.98      994.57     76.14 o 
   6   4  12      649.27      700.18     74.13 o 
   7   4  12      132.12       88.95     63.20 o 
   8   4  12     4281.99     4497.76     89.53 o 
   9   4  12       11.13       46.33     89.88 o 
  10   4  12      105.49      120.97     82.09 o 
  11   4  12      208.85       90.82     94.58 o 
 -11   5  12      325.64      269.27     93.88 o 
 -10   5  12      108.64       95.80     74.52 o 
  -9   5  12      162.76      154.75     69.08 o 
  -8   5  12       42.52      -11.75     58.43 o 
  -7   5  12        1.32       44.08     63.37 o 
  -6   5  12     2249.38     2297.75    307.24 o 
  -5   5  12       17.74       19.80     49.75 o 
  -4   5  12       78.26       76.26     58.60 o 
  -3   5  12      135.37      126.50     59.58 o 
  -2   5  12        5.27       -0.68     61.60 o 
  -1   5  12      654.64      668.31     85.96 o 
   0   5  12     1216.00     1417.15     90.73 o 
   1   5  12       50.16       41.99     82.14 o 
   2   5  12      856.41      854.98     87.82 o 
   3   5  12      437.27      547.52    101.47 o 
   4   5  12       76.47       46.88     77.87 o 
   5   5  12     1220.65     1272.87     65.90 o 
   6   5  12     5056.28     5080.52    594.21 o 
   7   5  12      331.91      371.33     60.21 o 
   8   5  12        1.53      -72.36     73.49 o 
   9   5  12      433.23      403.62     70.29 o 
  10   5  12       20.04       30.23     83.30 o 
 -10   6  12       97.87        4.16     76.59 o 
  -9   6  12      344.18      452.59     76.79 o 
  -8   6  12      319.12      302.70     75.07 o 
  -7   6  12       34.57       50.98     64.03 o 
  -6   6  12      325.78      322.41     64.93 o 
  -5   6  12      104.08       80.13     63.24 o 
  -4   6  12        8.75       35.96     56.92 o 
  -3   6  12     1013.88     1089.27     65.13 o 
  -2   6  12     1046.88     1028.00     68.55 o 
  -1   6  12       47.27       82.18     81.47 o 
   0   6  12     1516.45     1575.13     92.08 o 
   1   6  12      129.52       98.66     80.98 o 
   2   6  12      119.10       52.41     98.92 o 
   3   6  12      119.46      154.03     70.51 o 
   4   6  12       36.22       52.37     72.77 o 
   5   6  12      408.58      442.12     68.49 o 
   6   6  12      281.25      307.62     60.82 o 
   7   6  12     1822.79     1892.35     82.30 o 
   8   6  12     1645.48     1534.69     82.26 o 
   9   6  12      309.52      315.86     77.60 o 
  10   6  12      312.69      254.95    104.36 o 
 -10   7  12        1.80       68.61     93.98 o 
  -9   7  12       45.32       58.82     75.67 o 
  -8   7  12       33.70      -33.99     75.20 o 
  -7   7  12      266.56      185.48     89.92 o 
  -6   7  12        4.61      -20.40     69.13 o 
  -5   7  12      134.78      131.30     64.57 o 
  -4   7  12       64.60      126.01     57.44 o 
  -3   7  12       25.45      107.42     64.78 o 
  -2   7  12      232.99      231.24     67.56 o 
  -1   7  12      272.24      307.85     98.86 o 
   0   7  12     1226.63     1305.37    105.69 o 
   1   7  12      258.52      360.29     81.20 o 
   2   7  12       86.54       65.98     81.65 o 
   3   7  12      171.36      154.96     82.17 o 
   4   7  12       78.56      152.45    135.78 o 
   5   7  12        4.82       30.48     83.10 o 
   6   7  12      676.02      769.30     77.20 o 
   7   7  12      681.06      637.32     79.59 o 
   8   7  12       52.59        3.63     78.33 o 
   9   7  12       74.47        5.43    115.12 o 
  -9   8  12      338.94      243.67     95.05 o 
  -8   8  12       44.14       51.10     70.58 o 
  -7   8  12      103.63       60.26     81.47 o 
  -6   8  12       30.95       54.31     68.12 o 
  -5   8  12      156.17      121.08     80.84 o 
  -4   8  12       40.38        8.53     72.71 o 
  -3   8  12     1069.17     1031.32     75.25 o 
  -2   8  12     1060.97     1179.45     84.74 o 
  -1   8  12       73.79      136.49     83.11 o 
   0   8  12        3.50      -35.68     70.28 o 
   1   8  12      610.58      551.44     87.58 o 
   2   8  12      473.87      491.73     85.08 o 
   3   8  12      170.49      158.10     72.18 o 
   4   8  12     2623.17     2819.39    139.48 o 
   5   8  12      225.99      244.61    104.24 o 
   6   8  12      337.48      267.29     91.28 o 
   7   8  12      244.19      181.33     84.58 o 
   8   8  12      322.66      358.39    111.41 o 
  -7   9  12      142.15      119.97     93.23 o 
  -6   9  12       60.41      -10.81     77.98 o 
  -5   9  12       72.45       54.43     74.74 o 
  -4   9  12      262.12      200.92     85.97 o 
  -3   9  12      865.52      946.79     92.41 o 
  -2   9  12       11.19        0.80     98.06 o 
  -1   9  12     1662.91     1506.66    100.56 o 
   0   9  12     1271.38     1103.71    134.33 o 
   1   9  12     1224.55     1292.00    132.46 o 
   2   9  12      432.31      366.86    106.82 o 
   3   9  12     1026.57     1053.29    132.52 o 
   4   9  12        7.24      -37.33    106.09 o 
   5   9  12      479.10      440.71    152.80 o 
   6   9  12      112.00       95.59    147.47 o 
   7   9  12      277.72      221.91    162.25 o 
  -5  10  12      105.85       87.75    106.34 o 
  -4  10  12       21.32      -16.15     90.08 o 
  -3  10  12      144.85       93.72     89.95 o 
  -2  10  12      272.26      190.31     94.51 o 
  -1  10  12      379.77      376.78    109.42 o 
   0  10  12       70.55       29.69    131.15 o 
   1  10  12      497.19      478.68    109.43 o 
   2  10  12     1020.92      928.44     99.69 o 
   3  10  12       68.55       32.53    106.59 o 
   4  10  12      600.87      588.82    116.70 o 
   5  10  12      425.64      363.18    116.41 o 
  -2  11  12       59.58      -14.20    116.97 o 
  -1  11  12      227.25      241.46    164.25 o 
   0  11  12      140.50       44.63    164.44 o 
   1  11  12       82.23       89.69    115.18 o 
 -12   1  13       15.15      -13.73     80.05 o 
 -11   1  13      813.14      758.12     77.72 o 
 -10   1  13     1157.93     1337.02     77.43 o 
  -9   1  13      180.26      179.46     54.29 o 
  -8   1  13       67.39       82.16     53.38 o 
  -7   1  13     2706.62     2529.71    276.72 o 
  -6   1  13     2163.80     2265.72     69.68 o 
  -5   1  13       45.33       39.01     53.68 o 
  -4   1  13    10192.34     9706.63    614.12 o 
  -3   1  13    14461.55    14295.80    116.87 o 
  -2   1  13     1243.61     1086.67    148.74 o 
  -1   1  13     6978.67     6971.70     98.12 o 
   0   1  13     7689.29     5739.75    993.51 o 
   1   1  13       50.64       19.81     46.25 o 
   2   1  13       26.21       30.56     45.00 o 
   3   1  13     3275.96     3127.99     74.02 o 
   4   1  13     4452.86     4440.08     79.60 o 
   5   1  13     2139.00     2076.95     69.72 o 
   6   1  13     2756.73     2803.68     72.23 o 
   7   1  13     7205.28     7412.66     94.80 o 
   8   1  13      782.76      849.39     61.76 o 
   9   1  13      671.64      730.10     80.80 o 
  10   1  13     3245.64     3292.81     87.28 o 
  11   1  13      956.01      873.39     87.07 o 
 -12   2  13       12.87       92.90     79.66 o 
 -11   2  13       46.67       49.48     64.93 o 
 -10   2  13      402.64      423.22     74.68 o 
  -9   2  13      149.32      106.42     47.79 o 
  -8   2  13     1204.68     1217.11     58.81 o 
  -7   2  13       62.07       51.51     53.38 o 
  -6   2  13      172.37      220.02     51.00 o 
  -5   2  13      552.40      607.42     79.78 o 
  -4   2  13      224.08      196.40     55.38 o 
  -3   2  13       22.72       36.24     52.14 o 
  -2   2  13      418.18      502.50     56.29 o 
  -1   2  13     1451.51     1491.89    103.55 o 
   0   2  13      831.02      837.24    144.44 o 
   1   2  13      236.92      189.48     55.34 o 
   2   2  13      113.92      110.22     52.90 o 
   3   2  13      256.42      282.19     45.75 o 
   4   2  13     1527.92     1610.15     72.62 o 
   5   2  13       90.73      168.58     63.23 o 
   6   2  13        9.82       23.71     62.71 o 
   7   2  13     3601.54     3515.04     75.84 o 
   8   2  13       72.17       86.93     53.31 o 
   9   2  13      340.13      368.27     69.03 o 
  10   2  13      120.32       88.62     81.69 o 
  11   2  13        0.81      -22.60     70.51 o 
 -12   3  13        0.81        8.38    101.85 o 
 -11   3  13      686.14      567.87    165.62 o 
 -10   3  13      726.21      716.25    173.86 o 
  -9   3  13     1369.08     1313.74    184.90 o 
  -8   3  13      140.41      152.33     47.18 o 
  -7   3  13      838.68      689.70    150.06 o 
  -6   3  13     1290.76     1358.88     59.53 o 
  -5   3  13      223.62      206.43     50.90 o 
  -4   3  13      556.33      489.90     61.55 o 
  -3   3  13     1880.03     1966.17     70.36 o 
  -2   3  13     3146.05     2964.82    185.59 o 
  -1   3  13       34.15       71.39     60.66 o 
   0   3  13     1561.99      942.12    251.46 o 
   1   3  13      880.63      761.14     67.45 o 
   2   3  13      308.20      304.39     50.46 o 
   3   3  13     1267.75     1086.70    217.39 o 
   4   3  13     5474.68     5009.63    889.56 o 
   5   3  13      182.63      211.36     54.23 o 
   6   3  13      396.26      388.47     72.24 o 
   7   3  13      364.78      498.48     64.49 o 
   8   3  13      280.80      256.59     64.36 o 
   9   3  13     1167.47     1049.25     93.71 o 
  10   3  13      997.96      886.88     73.99 o 
  11   3  13      305.40      329.09     93.06 o 
 -11   4  13        1.42      -32.39     76.31 o 
 -10   4  13      383.61      361.18     82.97 o 
  -9   4  13      210.68      172.70     64.57 o 
  -8   4  13      417.98      397.88     55.58 o 
  -7   4  13        0.26      -37.96     62.27 o 
  -6   4  13       97.29       75.89     47.07 o 
  -5   4  13       45.23       43.00     47.05 o 
  -4   4  13      979.62     1005.68     68.22 o 
  -3   4  13      514.60      535.09     66.82 o 
  -2   4  13     1401.24     1496.41     83.97 o 
  -1   4  13      213.82      190.02     63.47 o 
   0   4  13       33.36       89.20     82.99 o 
   1   4  13      523.51      565.85    102.30 o 
   2   4  13       42.89        9.05     82.45 o 
   3   4  13     1566.98     1534.42    245.90 o 
   4   4  13        2.67       11.49     77.00 o 
   5   4  13     1679.60     1703.85     67.43 o 
   6   4  13      954.36     1022.34     68.70 o 
   7   4  13       37.55       21.49     62.91 o 
   8   4  13      176.45      267.38     80.43 o 
   9   4  13        8.26      -30.33     73.62 o 
  10   4  13       91.11       93.19     69.64 o 
  11   4  13        1.14      -57.54    103.25 o 
 -11   5  13       93.30      136.09     93.96 o 
 -10   5  13      289.09      251.05     83.29 o 
  -9   5  13       35.84       79.03     80.77 o 
  -8   5  13      165.05      185.18     63.59 o 
  -7   5  13     1184.40     1275.69     69.71 o 
  -6   5  13      111.26      113.76     55.74 o 
  -5   5  13        6.97      -30.79     62.97 o 
  -4   5  13     1879.57     1821.63     69.27 o 
  -3   5  13     2898.83     2826.80    164.81 o 
  -2   5  13       76.49       88.70     68.01 o 
  -1   5  13     1783.15     1901.75     83.98 o 
   0   5  13     5093.95     3955.70    652.51 o 
   1   5  13       22.12       15.87     99.49 o 
   2   5  13       57.83      127.22     99.28 o 
   3   5  13     5338.18     5082.32    112.71 o 
   4   5  13     3692.90     3802.17     91.17 o 
   5   5  13      783.86      735.26    117.18 o 
   6   5  13      315.00      343.64     59.36 o 
   7   5  13      819.02      924.19     75.30 o 
   8   5  13      414.56      462.96     75.51 o 
   9   5  13      296.82      259.48     93.06 o 
  10   5  13      489.60      482.73     94.62 o 
 -10   6  13       10.01      -45.56     84.45 o 
  -9   6  13        2.22        2.70     74.88 o 
  -8   6  13      295.33      290.47     74.92 o 
  -7   6  13       73.78       34.48     89.62 o 
  -6   6  13        4.40        9.65     59.05 o 
  -5   6  13     3045.35     2891.74     78.97 o 
  -4   6  13      380.30      354.77     61.75 o 
  -3   6  13        5.01       -6.10     67.58 o 
  -2   6  13       27.86       49.21     70.73 o 
  -1   6  13      745.24      806.52     85.31 o 
   0   6  13      337.54      275.09     99.95 o 
   1   6  13      398.23      379.89     72.96 o 
   2   6  13      469.60      503.08    102.18 o 
   3   6  13     2687.39     2756.93     88.35 o 
   4   6  13        0.95      -50.99     70.16 o 
   5   6  13      405.95      382.76     70.56 o 
   6   6  13     1080.60     1154.93     81.20 o 
   7   6  13      332.77      269.14     81.46 o 
   8   6  13      454.22      360.73     93.99 o 
   9   6  13      355.23      224.47     84.81 o 
  10   6  13        1.93       34.20    114.88 o 
  -9   7  13      136.17       47.50     76.28 o 
  -8   7  13      295.19      171.95     75.77 o 
  -7   7  13       56.67       60.97     89.92 o 
  -6   7  13     1116.31     1163.11     67.84 o 
  -5   7  13        0.08       17.23     63.23 o 
  -4   7  13      986.84     1005.50     68.97 o 
  -3   7  13       45.35       62.76     56.45 o 
  -2   7  13      581.46      596.93     86.67 o 
  -1   7  13      186.48      209.55     82.19 o 
   0   7  13       10.73      -68.13     99.03 o 
   1   7  13     2031.16     2087.53     96.24 o 
   2   7  13        5.58     -100.65    100.65 o 
   3   7  13       64.98       69.89    100.72 o 
   4   7  13      105.82      205.59    100.54 o 
   5   7  13       21.65       39.88     92.20 o 
   6   7  13      393.16      437.64     80.52 o 
   7   7  13      695.57      578.21     85.64 o 
   8   7  13       78.78       40.26     78.33 o 
   9   7  13       55.80       26.59     97.72 o 
  -8   8  13      959.43      844.90    102.39 o 
  -7   8  13       17.09       15.77     82.35 o 
  -6   8  13        2.99        7.50     64.08 o 
  -5   8  13      306.89      362.27     81.29 o 
  -4   8  13      561.13      510.55     86.35 o 
  -3   8  13        0.57        0.85     65.47 o 
  -2   8  13      237.84      216.24     85.02 o 
  -1   8  13     1849.38     1897.71     96.61 o 
   0   8  13     1234.22     1168.78     79.45 o 
   1   8  13     1456.38     1324.44     92.91 o 
   2   8  13      814.75      740.99     88.31 o 
   3   8  13        6.74      -17.82    126.68 o 
   4   8  13      110.33      126.33     91.88 o 
   5   8  13      132.42      189.56    106.11 o 
   6   8  13       94.40      149.40    111.39 o 
   7   8  13       24.01      -11.54    102.65 o 
   8   8  13      550.10      447.48    103.37 o 
  -7   9  13      108.13       56.30    101.99 o 
  -6   9  13      333.19      249.00     71.29 o 
  -5   9  13       51.32       80.39     82.37 o 
  -4   9  13      196.58      182.71     96.71 o 
  -3   9  13      673.26      718.98     89.09 o 
  -2   9  13        0.82       -1.00    105.09 o 
  -1   9  13      949.60      784.99     95.63 o 
   0   9  13      934.48      864.47     96.67 o 
   1   9  13      747.39      786.21    109.30 o 
   2   9  13       43.01       45.87    103.14 o 
   3   9  13     2077.59     1912.03    103.47 o 
   4   9  13      483.03      314.89     95.02 o 
   5   9  13      183.78       68.79     94.50 o 
   6   9  13      871.44      803.65    135.23 o 
  -5  10  13       67.13       47.28    107.01 o 
  -4  10  13        1.16      -25.16    109.52 o 
  -3  10  13       85.63       79.36    110.56 o 
  -2  10  13      199.54      172.68     94.43 o 
  -1  10  13      491.63      470.90    110.29 o 
   0  10  13      147.99      123.53    106.92 o 
   1  10  13       31.75        5.42    106.67 o 
   2  10  13      595.77      645.83    110.22 o 
   3  10  13       81.22      160.25    127.01 o 
   4  10  13       32.15      -20.33    161.07 o 
   0  11  13      233.84       95.49    118.67 o 
 -12   0  14      291.89      219.55    134.07 o 
 -11   0  14      350.67      381.43     94.22 o 
 -10   0  14     1015.62     1066.59     94.76 o 
  -9   0  14     1063.66      864.88    267.36 o 
  -8   0  14     1042.93     1015.83    155.87 o 
  -7   0  14     1604.49     1668.68    109.95 o 
  -6   0  14      168.14      117.42     82.11 o 
  -5   0  14       69.62       15.62     72.71 o 
  -4   0  14     6676.39     6908.89    130.50 o 
  -3   0  14     3378.76     3412.63    175.60 o 
  -2   0  14        7.32       28.75     68.14 o 
  -1   0  14     6765.12     6560.99    129.30 o 
   0   0  14      580.52      484.03     89.64 o 
   1   0  14     5440.70     5629.16    122.87 o 
   2   0  14     7758.70     7511.35    133.09 o 
   3   0  14     2368.74     2149.88     99.18 o 
   4   0  14     1407.80     1377.89     83.04 o 
   5   0  14     2726.51     2672.90    116.27 o 
   6   0  14      792.91      840.78     77.38 o 
   7   0  14     1823.03     1843.85    110.17 o 
   8   0  14      759.30      671.93     87.03 o 
   9   0  14     4599.14     4964.60    147.80 o 
  10   0  14     2530.97     2560.11    106.69 o 
  11   0  14      151.18      -18.06    108.45 o 
 -12   1  14        7.24       16.00     86.28 o 
 -11   1  14      329.44      238.86     70.61 o 
 -10   1  14       45.58       29.47     63.60 o 
  -9   1  14        9.10        5.37     57.12 o 
  -8   1  14       12.78      -32.92     57.00 o 
  -7   1  14      209.50      201.98     67.16 o 
  -6   1  14      188.86      138.39     64.15 o 
  -5   1  14       67.68       61.56     58.32 o 
  -4   1  14     1831.49     1981.21     95.02 o 
  -3   1  14      116.58      120.00     48.34 o 
  -2   1  14      611.16      527.61     51.21 o 
  -1   1  14     4618.35     3973.01    419.52 o 
   0   1  14       18.59        4.26     48.72 o 
   1   1  14      499.52      565.93     57.43 o 
   2   1  14      652.22      697.49     53.64 o 
   3   1  14      286.22      195.00     74.73 o 
   4   1  14      326.96      310.30     60.54 o 
   5   1  14      384.82      374.24     59.73 o 
   6   1  14      292.47      303.10     58.85 o 
   7   1  14      225.67      271.45     64.46 o 
   8   1  14      649.82      603.32     56.67 o 
   9   1  14      345.72      338.49     75.07 o 
  10   1  14       35.31        6.77     68.71 o 
  11   1  14        1.97       42.54     70.57 o 
 -12   2  14       83.17       24.37     76.48 o 
 -11   2  14      839.37      715.43     69.28 o 
 -10   2  14        1.75      -63.47     80.89 o 
  -9   2  14      388.99      415.56     52.44 o 
  -8   2  14     2369.46     2425.39     67.86 o 
  -7   2  14     1786.04     1854.42     60.80 o 
  -6   2  14       93.27      107.92     63.19 o 
  -5   2  14     2036.79     1940.77    276.10 o 
  -4   2  14      405.08      349.93     59.79 o 
  -3   2  14      604.27      580.96     50.40 o 
  -2   2  14     1415.64     1246.50     82.35 o 
  -1   2  14     4936.99     4161.99    265.93 o 
   0   2  14     1778.60     1408.86    268.69 o 
   1   2  14     1262.89     1343.84     68.55 o 
   2   2  14     9500.10     9106.53    219.15 o 
   3   2  14     1474.44     1216.93    221.33 o 
   4   2  14       46.24       61.28     63.83 o 
   5   2  14     1858.25     1929.25     79.46 o 
   6   2  14     2643.68     2679.42     68.76 o 
   7   2  14      260.47      273.58     59.13 o 
   8   2  14      325.00      402.04     55.49 o 
   9   2  14     2491.21     2598.59     78.34 o 
  10   2  14      748.37      764.49     78.73 o 
  11   2  14       22.44       61.02    113.17 o 
 -12   3  14        1.46      -40.26     81.57 o 
 -11   3  14       32.13      -20.99     66.22 o 
 -10   3  14      143.88       92.59     81.51 o 
  -9   3  14      847.43      923.02     75.49 o 
  -8   3  14      506.92      538.37     50.06 o 
  -7   3  14      945.27     1016.49     55.15 o 
  -6   3  14        1.76       24.26     52.75 o 
  -5   3  14      500.61      516.01     52.54 o 
  -4   3  14       97.47      158.43     53.95 o 
  -3   3  14     1007.98     1110.64     61.39 o 
  -2   3  14      422.49      464.95     68.24 o 
  -1   3  14      658.07      644.11     56.31 o 
   0   3  14      357.55      303.93     42.11 o 
   1   3  14      189.04      273.04     70.96 o 
   2   3  14      611.14      720.78     73.41 o 
   3   3  14       32.18       -8.67     62.75 o 
   4   3  14      261.80      262.87     59.42 o 
   5   3  14      489.85      491.12     66.47 o 
   6   3  14      183.10      232.32     70.89 o 
   7   3  14      915.75      867.83     67.41 o 
   8   3  14       92.40       59.95     59.52 o 
   9   3  14       86.75       72.12     63.43 o 
  10   3  14       10.21       29.71     82.67 o 
  11   3  14        0.65        5.09    101.75 o 
 -11   4  14       61.86       37.41     71.41 o 
 -10   4  14       81.55      -37.25     69.44 o 
  -9   4  14       77.11       -2.21     63.77 o 
  -8   4  14     1170.43     1133.14     99.28 o 
  -7   4  14      148.76      140.77     57.87 o 
  -6   4  14      187.29      182.50     45.41 o 
  -5   4  14      193.70      190.36     53.84 o 
  -4   4  14     1029.67     1014.15     80.10 o 
  -3   4  14      115.91       24.90     63.67 o 
  -2   4  14        7.75       -8.57     70.63 o 
  -1   4  14     1967.23     1955.21     93.59 o 
   0   4  14      855.90      778.80    104.76 o 
   1   4  14      662.49      707.69    103.06 o 
   2   4  14     5729.84     5749.79    641.62 o 
   3   4  14     7127.70     7227.91    101.78 o 
   4   4  14      170.45      256.32     58.76 o 
   5   4  14     1046.64     1083.55     71.26 o 
   6   4  14     1580.82     1561.35     66.84 o 
   7   4  14      192.66      195.78     58.66 o 
   8   4  14     1848.70     1819.90     81.88 o 
   9   4  14      537.64      542.31     77.31 o 
  10   4  14      378.06      401.76     84.03 o 
 -11   5  14       13.39        2.10     81.88 o 
 -10   5  14       29.47       48.18     75.74 o 
  -9   5  14      356.03      310.72     83.39 o 
  -8   5  14       59.28       38.81     73.18 o 
  -7   5  14     1412.54     1242.47    169.54 o 
  -6   5  14        1.60       33.40     49.80 o 
  -5   5  14     1208.11     1153.84     60.05 o 
  -4   5  14      533.76      590.12     56.69 o 
  -3   5  14      199.28      225.37     63.98 o 
  -2   5  14      387.52      394.84     70.24 o 
  -1   5  14       44.82      -69.66    100.07 o 
   0   5  14      162.40      183.86     70.69 o 
   1   5  14      452.82      551.62    102.24 o 
   2   5  14      460.13      535.03    102.01 o 
   3   5  14       90.30      168.71     69.68 o 
   4   5  14        2.81       -9.10     64.60 o 
   5   5  14     1470.47     1522.79     72.33 o 
   6   5  14      293.94      247.68     65.25 o 
   7   5  14      443.64      415.33     81.99 o 
   8   5  14       26.97       -3.15     73.86 o 
   9   5  14       10.03      100.34     75.07 o 
  10   5  14       50.39       13.25    102.07 o 
 -10   6  14      117.85       94.21     93.43 o 
  -9   6  14       13.84       60.50     91.42 o 
  -8   6  14      169.64      200.71     81.78 o 
  -7   6  14     1356.80     1428.84     85.12 o 
  -6   6  14       16.80        5.59     53.71 o 
  -5   6  14     6231.77     5863.51    446.86 o 
  -4   6  14     4690.75     4863.17     82.82 o 
  -3   6  14      561.60      600.99     77.77 o 
  -2   6  14       11.39        9.79     62.51 o 
  -1   6  14      181.25      152.15     71.97 o 
   0   6  14      194.06      188.84     71.60 o 
   1   6  14      297.50      248.24     72.32 o 
   2   6  14     2036.81     1926.86     95.57 o 
   3   6  14     4442.81     4380.46    108.87 o 
   4   6  14     1247.08     1338.18    254.56 o 
   5   6  14      109.98       68.46     70.76 o 
   6   6  14      186.63      194.59     83.80 o 
   7   6  14       53.19       21.70     81.52 o 
   8   6  14       17.15      -28.53     75.57 o 
   9   6  14      994.17     1017.98    115.93 o 
  -9   7  14      120.95       30.71    101.88 o 
  -8   7  14      266.90      272.87     70.34 o 
  -7   7  14       78.76       49.66     68.32 o 
  -6   7  14      283.88      227.07     68.74 o 
  -5   7  14        4.11       -4.76     56.18 o 
  -4   7  14       39.17       30.35     67.89 o 
  -3   7  14      301.87      312.20     79.07 o 
  -2   7  14     1397.18     1172.65    313.98 o 
  -1   7  14     1657.70     1639.87     81.76 o 
   0   7  14     3662.73     3711.62    111.33 o 
   1   7  14      614.31      756.35    103.52 o 
   2   7  14        1.44       20.40     80.57 o 
   3   7  14       66.86       90.58     81.78 o 
   4   7  14      804.00      816.42     87.15 o 
   5   7  14      282.70      309.61    126.63 o 
   6   7  14      315.75      222.24     82.60 o 
   7   7  14      274.53      258.04     81.56 o 
   8   7  14      298.05      185.73     93.34 o 
  -8   8  14      422.92      364.22    103.09 o 
  -7   8  14       87.00       23.85     75.44 o 
  -6   8  14       11.89        5.27     81.46 o 
  -5   8  14      579.76      598.95     86.20 o 
  -4   8  14      826.46      862.48     76.96 o 
  -3   8  14       55.74       74.65     89.76 o 
  -2   8  14      483.75      482.21    149.93 o 
  -1   8  14        8.62       51.44     82.12 o 
   0   8  14      153.05       86.81     83.30 o 
   1   8  14       74.48      119.86    113.77 o 
   2   8  14     1993.03     1922.34    115.02 o 
   3   8  14      487.18      595.87    130.41 o 
   4   8  14       94.18       12.28    104.94 o 
   5   8  14      895.19      884.24     96.96 o 
   6   8  14      454.97      399.12    109.94 o 
   7   8  14       10.17       38.87    113.22 o 
  -7   9  14      320.35      277.83    104.15 o 
  -6   9  14       93.26      107.51     91.97 o 
  -5   9  14       80.54       71.27     85.79 o 
  -4   9  14       32.35       -6.92     73.28 o 
  -3   9  14      189.53       57.23    107.14 o 
  -2   9  14      249.71      237.65    106.28 o 
  -1   9  14       16.19       51.97    104.13 o 
   0   9  14        2.08       49.74    102.54 o 
   1   9  14      823.77      773.21     97.24 o 
   2   9  14       48.29       25.77    128.36 o 
   3   9  14      463.12      354.62    108.60 o 
   4   9  14      321.34      252.37    133.08 o 
   5   9  14      289.21      151.73     95.96 o 
   6   9  14       22.00      113.74    162.69 o 
  -5  10  14       54.85       60.87    111.41 o 
  -4  10  14       62.09       38.48    106.88 o 
  -3  10  14        5.42       -4.38    111.18 o 
  -2  10  14       84.86      103.29     94.33 o 
  -1  10  14      780.41      677.89    113.50 o 
   0  10  14      284.60      224.74    108.50 o 
   1  10  14        2.82       95.69    130.92 o 
   2  10  14      722.60      562.12    143.37 o 
   3  10  14      175.77      123.14    131.29 o 
   4  10  14       90.21      110.62    132.68 o 
 -12   1  15      728.20      619.68     88.90 o 
 -11   1  15      268.66      179.76     70.81 o 
 -10   1  15       61.34       21.37     81.11 o 
  -9   1  15      770.07      823.55     58.43 o 
  -8   1  15      679.73      775.16     66.70 o 
  -7   1  15       42.41       61.95     57.56 o 
  -6   1  15     4411.20     4035.61    406.08 o 
  -5   1  15     3109.23     3129.82     66.91 o 
  -4   1  15     2026.56     2123.17     64.91 o 
  -3   1  15      656.44      651.33     63.37 o 
  -2   1  15     5438.78     5054.67     69.80 o 
  -1   1  15      130.30      179.53     48.59 o 
   0   1  15     2940.30     2783.19     78.45 o 
   1   1  15     2746.55     2244.99     80.33 o 
   2   1  15     3171.56     3108.62     81.71 o 
   3   1  15        6.17       -8.08     63.45 o 
   4   1  15     1755.75     1824.31     73.89 o 
   5   1  15     3806.13     3859.53     82.85 o 
   6   1  15      680.39      617.73     53.74 o 
   7   1  15        5.45       14.48     62.50 o 
   8   1  15     3607.10     3683.48     80.43 o 
   9   1  15     2088.99     2163.36     82.83 o 
  10   1  15        0.21       53.81     81.60 o 
  11   1  15      400.08      323.12     94.49 o 
 -12   2  15      102.14       31.48     94.22 o 
 -11   2  15       77.02       88.77     69.67 o 
 -10   2  15        2.08      -22.48     63.83 o 
  -9   2  15      117.48      114.08     62.28 o 
  -8   2  15      305.25      219.18     72.20 o 
  -7   2  15       12.80       10.00     57.40 o 
  -6   2  15       30.41        8.40     57.85 o 
  -5   2  15        7.21        1.06     50.87 o 
  -4   2  15       54.14      123.26     63.87 o 
  -3   2  15      313.75      278.55     60.10 o 
  -2   2  15      206.40      170.97     68.50 o 
  -1   2  15      706.15      702.30     55.84 o 
   0   2  15      489.86      304.68    155.58 o 
   1   2  15        1.32        6.00     56.76 o 
   2   2  15     2884.36     3000.00     82.05 o 
   3   2  15       36.25       42.93     70.74 o 
   4   2  15        0.31       15.50     57.18 o 
   5   2  15      270.32      214.19     51.34 o 
   6   2  15     1082.34     1085.78     69.59 o 
   7   2  15     2097.65     1995.35     69.27 o 
   8   2  15      115.90      136.16     54.23 o 
   9   2  15      157.43      119.21     90.87 o 
  10   2  15       12.43       48.73     75.36 o 
  11   2  15       39.32       67.94    102.12 o 
 -11   3  15       98.51       51.76     65.78 o 
 -10   3  15       26.98       22.25     68.91 o 
  -9   3  15      272.12      311.06     64.53 o 
  -8   3  15      199.20      163.86     54.70 o 
  -7   3  15     1701.34     1808.20     70.13 o 
  -6   3  15     1275.72     1333.00     69.31 o 
  -5   3  15      839.67      957.49     61.61 o 
  -4   3  15       69.08       57.95     63.88 o 
  -3   3  15      451.02      463.59     65.85 o 
  -2   3  15     3059.95     3101.05     81.23 o 
  -1   3  15     4050.98     3848.61    109.36 o 
   0   3  15      136.94      132.72     62.33 o 
   1   3  15     6265.15     6303.65     95.97 o 
   2   3  15     2664.65     2757.02     77.64 o 
   3   3  15       29.20       45.04     63.28 o 
   4   3  15     2258.45     2349.31     83.42 o 
   5   3  15     6439.36     6536.68    113.54 o 
   6   3  15     1132.93     1145.12     63.63 o 
   7   3  15     1288.98     1348.98     58.15 o 
   8   3  15      927.78      976.00     71.91 o 
   9   3  15      300.66      267.61     83.09 o 
  10   3  15      259.82      213.37     76.46 o 
  11   3  15      423.29      338.43    104.82 o 
 -11   4  15        0.81       44.14     85.50 o 
 -10   4  15      322.36      245.48     70.54 o 
  -9   4  15       65.75       42.84     69.10 o 
  -8   4  15     1183.11     1225.81     57.48 o 
  -7   4  15     1661.56     1678.23     55.78 o 
  -6   4  15      322.04      324.93     60.63 o 
  -5   4  15       66.10       55.64     50.09 o 
  -4   4  15        4.44       13.44     63.49 o 
  -3   4  15       69.96       61.66     63.33 o 
  -2   4  15       78.45       59.49     62.99 o 
  -1   4  15       65.70       51.04     61.26 o 
   0   4  15      802.29      581.45    131.96 o 
   1   4  15     1210.02     1409.29    181.77 o 
   2   4  15     1437.27     1489.67    132.05 o 
   3   4  15        7.57       -1.72     68.67 o 
   4   4  15        7.90        9.71     61.59 o 
   5   4  15      409.64      400.01     65.54 o 
   6   4  15        2.02       31.34     70.41 o 
   7   4  15       14.35       16.69     57.01 o 
   8   4  15     1574.04     1511.57     87.21 o 
   9   4  15      108.69       17.82     75.07 o 
  10   4  15      325.17      328.64     99.43 o 
 -11   5  15      377.23      327.41    118.32 o 
 -10   5  15       13.81       11.76     62.15 o 
  -9   5  15      203.53      111.72     66.32 o 
  -8   5  15      486.60      454.72     61.87 o 
  -7   5  15      187.99      153.17     54.77 o 
  -6   5  15     2124.68     2179.90     87.93 o 
  -5   5  15     4002.50     4021.76     70.89 o 
  -4   5  15      301.32      356.72     58.73 o 
  -3   5  15        5.27       24.07     57.32 o 
  -2   5  15     1621.43     1518.82     76.32 o 
  -1   5  15     1909.02     1946.23     83.92 o 
   0   5  15      972.35     1041.14     88.58 o 
   1   5  15     2927.95     2946.52    114.05 o 
   2   5  15      407.29      455.66    101.30 o 
   3   5  15        8.62       33.69     69.17 o 
   4   5  15      186.61      254.71     61.14 o 
   5   5  15      215.01      227.04     60.92 o 
   6   5  15      785.37      728.33     70.49 o 
   7   5  15      339.28      317.19     90.77 o 
   8   5  15     1489.14     1530.33     97.46 o 
   9   5  15      822.24      748.54     80.08 o 
  10   5  15       31.23        4.67     87.34 o 
 -10   6  15       65.95       78.17     93.80 o 
  -9   6  15        5.35       -9.95     75.65 o 
  -8   6  15       65.42       83.12     74.00 o 
  -7   6  15      481.08      449.12     82.13 o 
  -6   6  15       88.05      131.57     53.78 o 
  -5   6  15       98.40       48.43     58.36 o 
  -4   6  15       80.76       89.32     65.14 o 
  -3   6  15      190.85      301.67     69.01 o 
  -2   6  15      445.43      425.56     95.77 o 
  -1   6  15     3961.15     4075.26    248.27 o 
   0   6  15      305.60      285.54     83.45 o 
   1   6  15      404.69      330.92     72.96 o 
   2   6  15     1009.41      881.65     77.97 o 
   3   6  15      182.09      209.46     71.15 o 
   4   6  15     1558.52     1503.63     91.66 o 
   5   6  15     1008.59      889.49    181.42 o 
   6   6  15       17.71       28.80     98.44 o 
   7   6  15      117.29       97.63     95.93 o 
   8   6  15        3.34       45.64     84.54 o 
   9   6  15      258.29      114.40    133.79 o 
  -9   7  15      252.96      173.60     94.19 o 
  -8   7  15       16.63       47.27     75.65 o 
  -7   7  15       89.87       88.96     74.32 o 
  -6   7  15      209.92      184.92     69.66 o 
  -5   7  15      491.54      550.46     75.79 o 
  -4   7  15      370.50      286.00     59.75 o 
  -3   7  15      218.43      222.08     69.72 o 
  -2   7  15      948.99      928.12     81.59 o 
  -1   7  15       93.19       67.17     82.51 o 
   0   7  15        2.78      -43.96     81.90 o 
   1   7  15     1636.39     1832.54     93.57 o 
   2   7  15      353.60      359.71     83.03 o 
   3   7  15       71.70       78.08     70.75 o 
   4   7  15      626.71      711.65    129.19 o 
   5   7  15      254.82      285.38    104.82 o 
   6   7  15      130.47       89.94     91.08 o 
   7   7  15      269.08      201.52     90.39 o 
   8   7  15      524.68      369.47     99.83 o 
  -8   8  15      775.63      698.91    117.68 o 
  -7   8  15        2.06       -0.87     65.76 o 
  -6   8  15        4.67       60.92     61.04 o 
  -5   8  15       14.10       35.42     68.24 o 
  -4   8  15      478.79      507.73     97.52 o 
  -3   8  15     1833.03     1881.95     96.91 o 
  -2   8  15       71.23       39.10    104.14 o 
  -1   8  15     1184.98     1091.21    132.93 o 
   0   8  15     1288.91     1515.40     97.26 o 
   1   8  15       42.19       69.65    103.57 o 
   2   8  15      504.31      454.15    107.54 o 
   3   8  15      362.18      449.92    106.03 o 
   4   8  15       80.89      104.38    103.78 o 
   5   8  15      490.58      443.23    108.00 o 
   6   8  15      161.86      128.91    131.61 o 
   7   8  15      463.14      309.05    130.37 o 
  -6   9  15      147.53      113.45     88.63 o 
  -5   9  15      337.58      279.46     80.80 o 
  -4   9  15       59.41       75.33     91.08 o 
  -3   9  15      281.32      194.51     93.93 o 
  -2   9  15      159.84      234.69    106.57 o 
  -1   9  15      809.75      778.66    111.37 o 
   0   9  15       86.78      -33.39    117.30 o 
   1   9  15       88.12       70.85    107.31 o 
   2   9  15      567.32      500.50    110.14 o 
   3   9  15       34.42       -4.21    130.05 o 
   4   9  15      736.67      847.59    135.18 o 
   5   9  15      693.38      598.60    164.52 o 
   6   9  15       39.12        0.38    116.92 o 
  -4  10  15      202.65      137.72    135.77 o 
  -3  10  15       51.75      -14.79    115.40 o 
  -2  10  15       17.32       31.73    115.33 o 
  -1  10  15      411.27      360.63    111.44 o 
   0  10  15      311.24      320.93    141.75 o 
   1  10  15        1.49       -4.40    146.54 o 
   2  10  15      325.95      209.95    114.02 o 
   3  10  15      130.54       77.13    114.54 o 
 -12   0  16      338.62      130.54    117.65 o 
 -11   0  16     1314.88     1089.27    116.22 o 
 -10   0  16     1343.84     1289.84    134.24 o 
  -9   0  16     1142.86     1121.56     88.30 o 
  -8   0  16      219.18      123.46     99.91 o 
  -7   0  16      670.27      710.57     86.85 o 
  -6   0  16     6196.61     5863.01    762.25 o 
  -5   0  16       26.22       91.54     81.64 o 
  -4   0  16    17170.13    18643.36   4853.89 o 
  -3   0  16    12200.71    12986.93    134.97 o 
  -2   0  16      367.59      376.48     74.65 o 
  -1   0  16     6740.31     4820.26   2639.83 o 
   0   0  16     5197.94     3348.05    969.82 o 
   1   0  16       61.06        5.13     72.49 o 
   2   0  16       13.21        4.53     71.96 o 
   3   0  16     2982.27     3046.42    107.60 o 
   4   0  16    10927.65    11085.06    162.28 o 
   5   0  16      136.03      173.00     83.08 o 
   6   0  16      340.03      418.38     83.84 o 
   7   0  16       31.14       23.44     71.21 o 
   8   0  16      565.57      560.07     86.54 o 
   9   0  16      272.51      219.39     91.54 o 
  10   0  16     1657.87     1752.01    116.33 o 
  11   0  16     1416.06     1201.94    140.05 o 
 -12   1  16      108.62       92.25    103.90 o 
 -11   1  16      308.31       83.33     83.83 o 
 -10   1  16      414.94      379.01     65.80 o 
  -9   1  16       14.87       60.04     66.61 o 
  -8   1  16       52.15       37.90     49.98 o 
  -7   1  16      159.68      185.91     58.16 o 
  -6   1  16        3.27       19.55     56.65 o 
  -5   1  16      121.32      159.92     54.14 o 
  -4   1  16       70.04       84.51     51.27 o 
  -3   1  16     2298.41     2247.41    322.79 o 
  -2   1  16        5.32       26.55     64.68 o 
  -1   1  16      114.22       58.83     50.88 o 
   0   1  16        7.56        6.48     51.09 o 
   1   1  16      160.46      200.97     72.90 o 
   2   1  16      563.34      551.61     68.29 o 
   3   1  16     1240.51     1197.61     70.90 o 
   4   1  16       56.55        6.00     57.92 o 
   5   1  16      811.17      851.52     62.27 o 
   6   1  16     3949.75     3794.70     86.36 o 
   7   1  16      532.21      572.48     56.68 o 
   8   1  16       52.32        5.39     70.66 o 
   9   1  16      510.10      532.33     92.26 o 
  10   1  16       56.96       43.70     92.67 o 
  11   1  16        2.31       49.70     86.71 o 
 -11   2  16        2.55      -55.90     75.22 o 
 -10   2  16       99.86      162.63     74.36 o 
  -9   2  16      398.91      341.90     90.86 o 
  -8   2  16       96.75       78.54     57.65 o 
  -7   2  16     2840.92     3118.95     72.34 o 
  -6   2  16     1304.75     1446.48     96.05 o 
  -5   2  16       44.07       85.08     57.92 o 
  -4   2  16     1409.81     1373.83     70.50 o 
  -3   2  16     2912.93     3053.99     74.19 o 
  -2   2  16      275.03      272.84     65.07 o 
  -1   2  16      281.58      328.51     65.57 o 
   0   2  16     4207.91     4147.55    138.50 o 
   1   2  16     8603.31     9101.24    103.46 o 
   2   2  16     2737.97     3062.97     87.72 o 
   3   2  16     2183.69     2268.20     70.87 o 
   4   2  16     3740.64     3747.55     87.66 o 
   5   2  16     2453.11     2523.85     76.66 o 
   6   2  16     3300.97     3267.68     78.85 o 
   7   2  16     4388.61     4645.66     89.89 o 
   8   2  16      654.99      712.07     82.92 o 
   9   2  16      166.21      131.64     82.60 o 
  10   2  16      502.92      485.36     94.57 o 
  11   2  16      433.88      353.73     97.03 o 
 -11   3  16        1.40       27.47     89.24 o 
 -10   3  16      156.34       72.37     65.60 o 
  -9   3  16      190.78      202.58     73.57 o 
  -8   3  16      594.73      548.79     57.14 o 
  -7   3  16      677.07      626.30     57.88 o 
  -6   3  16      176.11      155.09     54.64 o 
  -5   3  16       55.41       85.04     52.99 o 
  -4   3  16      241.40      252.16     50.74 o 
  -3   3  16      139.58      157.84     64.38 o 
  -2   3  16       44.56       38.55     57.60 o 
  -1   3  16     1695.44     1811.96     72.88 o 
   0   3  16      729.14      790.05     60.74 o 
   1   3  16      954.99      954.05     72.23 o 
   2   3  16      460.66      476.37     61.09 o 
   3   3  16       66.57       76.58     61.18 o 
   4   3  16     1436.54     1441.34    218.29 o 
   5   3  16      255.91      315.70     72.09 o 
   6   3  16      778.45      783.62     67.55 o 
   7   3  16        0.66       -0.92     63.63 o 
   8   3  16      265.01      252.41     90.17 o 
   9   3  16      251.64      248.42     83.06 o 
  10   3  16       96.50      111.98     76.17 o 
 -11   4  16       16.87      -21.45     87.11 o 
 -10   4  16      187.34      187.12     66.06 o 
  -9   4  16      535.04      518.42     70.60 o 
  -8   4  16     1065.25     1089.29     68.18 o 
  -7   4  16     2806.06     2840.45     64.05 o 
  -6   4  16     1800.52     1860.11    131.18 o 
  -5   4  16      145.10      192.82     50.15 o 
  -4   4  16      100.99       82.50     54.52 o 
  -3   4  16      568.23      574.06     73.94 o 
  -2   4  16     1042.86      972.97     70.32 o 
  -1   4  16     2008.40     1845.67    292.77 o 
   0   4  16      758.83      795.37     70.44 o 
   1   4  16     2351.63     2508.46     98.32 o 
   2   4  16     3371.64     3309.32    161.20 o 
   3   4  16     1056.23     1075.95     85.41 o 
   4   4  16      683.62      763.73     69.04 o 
   5   4  16     1725.51     1663.54     80.46 o 
   6   4  16      692.54      712.37     67.85 o 
   7   4  16     2760.98     3049.44     92.65 o 
   8   4  16      368.09      329.62     75.51 o 
   9   4  16       14.75        0.42     75.36 o 
  10   4  16      321.81      232.03    103.80 o 
 -10   5  16      318.44      184.35     79.98 o 
  -9   5  16        1.84      -23.28     69.47 o 
  -8   5  16      539.87      587.50     66.22 o 
  -7   5  16      258.14      216.11     73.92 o 
  -6   5  16       72.01       68.92     50.47 o 
  -5   5  16        6.14       23.40     63.27 o 
  -4   5  16      178.31      191.87     54.21 o 
  -3   5  16       51.62       16.19     57.59 o 
  -2   5  16     1136.94     1000.20     75.71 o 
  -1   5  16      143.50       89.23     81.29 o 
   0   5  16      339.92      428.19     83.78 o 
   1   5  16      934.85      941.82     87.61 o 
   2   5  16        2.69      -33.63     99.03 o 
   3   5  16       20.12       60.69     79.78 o 
   4   5  16     1328.39     1269.89    223.81 o 
   5   5  16     1813.70     1521.96    491.03 o 
   6   5  16      132.53      158.39     76.52 o 
   7   5  16      753.73      726.33     87.43 o 
   8   5  16       94.86       57.92     77.55 o 
   9   5  16      208.93      123.29     88.37 o 
 -10   6  16      304.97      221.06    104.69 o 
  -9   6  16      194.23      146.81     71.40 o 
  -8   6  16       56.75        0.76     81.77 o 
  -7   6  16      181.70      183.30     68.88 o 
  -6   6  16       56.35       65.60     59.62 o 
  -5   6  16        6.58       -5.39     62.85 o 
  -4   6  16      548.91      446.63     60.24 o 
  -3   6  16      202.43      269.85     67.98 o 
  -2   6  16      319.14      386.31     83.41 o 
  -1   6  16        5.12       46.95     81.57 o 
   0   6  16     3038.44     2935.55     90.38 o 
   1   6  16     1387.63     1489.77     89.62 o 
   2   6  16      955.24      827.22     76.44 o 
   3   6  16      330.29      362.37     71.81 o 
   4   6  16      156.49      287.67     82.42 o 
   5   6  16      852.81     1059.98    108.68 o 
   6   6  16      284.06      280.18     77.24 o 
   7   6  16      959.24      916.56     84.92 o 
   8   6  16      881.81      764.90     81.16 o 
   9   6  16       65.28       26.41     96.77 o 
  -9   7  16       22.15       26.47     86.95 o 
  -8   7  16      253.60      171.82     79.54 o 
  -7   7  16       76.98       29.35     64.70 o 
  -6   7  16      137.97      165.73     64.29 o 
  -5   7  16     1235.88     1215.11     94.92 o 
  -4   7  16      385.20      490.73     78.95 o 
  -3   7  16       81.45       69.07     80.88 o 
  -2   7  16      156.68      164.02     82.81 o 
  -1   7  16     1842.68     1450.99    231.75 o 
   0   7  16      131.92      105.66     71.03 o 
   1   7  16      590.67      601.34     85.22 o 
   2   7  16      482.83      490.84    138.67 o 
   3   7  16      346.08      410.73     90.32 o 
   4   7  16      621.44      751.27    128.90 o 
   5   7  16      291.96      208.45    107.49 o 
   6   7  16      617.82      601.23     89.01 o 
   7   7  16      228.75      114.71     82.13 o 
   8   7  16       71.07      -10.07     97.10 o 
  -8   8  16       80.61       32.09    102.75 o 
  -7   8  16       89.94      -26.90     82.44 o 
  -6   8  16      426.30      399.41     66.88 o 
  -5   8  16       17.55       72.45     84.87 o 
  -4   8  16       74.71       77.28     84.40 o 
  -3   8  16      756.53      634.05    108.01 o 
  -2   8  16      148.34      142.42     92.91 o 
  -1   8  16       14.68      -80.84    105.17 o 
   0   8  16      589.99      617.02    108.52 o 
   1   8  16      365.21      290.66    128.18 o 
   2   8  16       32.53        7.86    125.92 o 
   3   8  16      215.54      161.32     91.54 o 
   4   8  16     1317.85     1225.77     98.69 o 
   5   8  16      161.47       38.39    106.93 o 
   6   8  16       98.81      147.91    111.35 o 
   7   8  16      679.54      557.33    169.89 o 
  -6   9  16        0.82       20.03     79.45 o 
  -5   9  16      144.16      108.05     94.46 o 
  -4   9  16       90.47       55.43     84.70 o 
  -3   9  16        1.14       56.44     92.06 o 
  -2   9  16      408.77      298.26    109.94 o 
  -1   9  16      214.74      121.45    107.40 o 
   0   9  16      130.81       99.12     92.05 o 
   1   9  16       66.02       62.81     91.42 o 
   2   9  16      184.62      184.19    105.21 o 
   3   9  16      268.45      205.94    108.83 o 
   4   9  16       44.90       35.02     93.28 o 
   5   9  16      691.04      577.55    135.86 o 
  -3  10  16      755.94      650.11    119.02 o 
  -2  10  16      227.22      169.74    114.94 o 
  -1  10  16       10.94      -33.19    131.87 o 
   0  10  16      178.20      182.71    160.49 o 
   1  10  16       89.00       85.00    114.59 o 
   2  10  16       96.58       43.96    132.37 o 
 -11   1  17     1231.72     1037.01    121.49 o 
 -10   1  17      439.25      285.48     82.36 o 
  -9   1  17       35.05       19.89     73.08 o 
  -8   1  17      820.08      770.28     57.79 o 
  -7   1  17     1320.75     1287.06    157.44 o 
  -6   1  17      239.03      306.26     64.56 o 
  -5   1  17     2893.61     2906.43     89.17 o 
  -4   1  17     7852.29     7683.91    678.84 o 
  -3   1  17      995.92      985.85    136.66 o 
  -2   1  17     1152.61     1102.98    110.26 o 
  -1   1  17     1212.03     1138.64     76.88 o 
   0   1  17     2914.25     2363.95    701.06 o 
   1   1  17      885.65      922.41     64.47 o 
   2   1  17     4375.49     4533.97     87.39 o 
   3   1  17    10914.06    11001.14    109.09 o 
   4   1  17      270.62      209.03     75.57 o 
   5   1  17     2538.06     2568.60     72.63 o 
   6   1  17       19.46       23.27     62.73 o 
   7   1  17       66.05       94.70     53.37 o 
   8   1  17      103.76       54.17     63.76 o 
   9   1  17      719.21      784.64     94.09 o 
  10   1  17      852.03      785.19     86.93 o 
 -11   2  17        2.72        7.64     79.05 o 
 -10   2  17      379.12      222.35     66.43 o 
  -9   2  17       26.22       -3.53     73.74 o 
  -8   2  17       54.56       58.25     57.90 o 
  -7   2  17        4.70       19.59     56.77 o 
  -6   2  17      893.69      878.51     62.07 o 
  -5   2  17        3.25       17.67     65.44 o 
  -4   2  17      237.51      203.08     58.66 o 
  -3   2  17      269.54      316.33     60.30 o 
  -2   2  17       43.74       57.67     53.12 o 
  -1   2  17      130.49      186.61     71.33 o 
   0   2  17        0.29        8.77     58.11 o 
   1   2  17     3693.77     4067.01    168.07 o 
   2   2  17     1388.45     1532.78     69.02 o 
   3   2  17      123.71       87.29     63.64 o 
   4   2  17      794.74      519.93    218.28 o 
   5   2  17      156.58      182.01     58.70 o 
   6   2  17       19.07       13.04     62.34 o 
   7   2  17       18.50       30.72     57.97 o 
   8   2  17      466.53      407.52     91.23 o 
   9   2  17      155.42      199.69     74.82 o 
  10   2  17       24.17      -12.17     70.46 o 
 -11   3  17      121.23       39.69     94.25 o 
 -10   3  17      765.80      675.26     86.03 o 
  -9   3  17      129.98      108.48     81.38 o 
  -8   3  17     2130.34     2172.66    177.01 o 
  -7   3  17     2429.17     2476.99     81.86 o 
  -6   3  17      158.49      136.05     50.07 o 
  -5   3  17     1378.40     1414.23     60.22 o 
  -4   3  17      617.28      598.41     57.80 o 
  -3   3  17      141.57      187.73     54.14 o 
  -2   3  17     1192.42     1217.96     64.79 o 
  -1   3  17     1718.03     1771.45     75.09 o 
   0   3  17     4542.10     4300.58    530.75 o 
   1   3  17       84.14       87.37     68.69 o 
   2   3  17     3032.57     3058.34     99.78 o 
   3   3  17     2099.18     2190.16     76.27 o 
   4   3  17      172.68      229.91     65.99 o 
   5   3  17     5632.22     4865.65    874.88 o 
   6   3  17     6133.15     6001.18     92.20 o 
   7   3  17      273.64      273.91     74.54 o 
   8   3  17      137.42      129.24     73.58 o 
   9   3  17     1119.93     1086.87     83.28 o 
  10   3  17     1125.75     1088.27     91.04 o 
 -11   4  17       80.52       55.18    103.25 o 
 -10   4  17       85.50       17.17     76.99 o 
  -9   4  17      101.91        9.39     69.85 o 
  -8   4  17       13.48       48.21     73.47 o 
  -7   4  17      141.51      152.11     70.98 o 
  -6   4  17        1.16       -4.66     53.13 o 
  -5   4  17      486.20      488.58     72.07 o 
  -4   4  17      156.66      148.00     59.45 o 
  -3   4  17      230.86      298.21     71.30 o 
  -2   4  17        3.71       10.21     67.31 o 
  -1   4  17       91.83      104.23     65.25 o 
   0   4  17       74.13       30.30     72.33 o 
   1   4  17     3001.73     3058.00     94.31 o 
   2   4  17      732.21      763.61     75.82 o 
   3   4  17      124.87      135.30     65.90 o 
   4   4  17      674.21      587.22     63.10 o 
   5   4  17       23.59       43.85     57.15 o 
   6   4  17        5.49       14.62     58.18 o 
   7   4  17       51.14       30.04     80.16 o 
   8   4  17      293.85      286.13     75.07 o 
   9   4  17      188.27      124.44     76.99 o 
  10   4  17       84.14      112.94    136.05 o 
 -10   5  17       59.13       57.98     80.93 o 
  -9   5  17       35.09       10.03     69.74 o 
  -8   5  17      356.73      285.01     76.03 o 
  -7   5  17      896.81      945.08     77.17 o 
  -6   5  17      136.35      172.48     50.54 o 
  -5   5  17       23.07       19.41     52.84 o 
  -4   5  17       82.73       62.42     58.04 o 
  -3   5  17     2006.37     1976.23     71.62 o 
  -2   5  17     1817.07     1916.22     80.30 o 
  -1   5  17     3651.76     3552.11     93.95 o 
   0   5  17     1086.33     1186.51     79.77 o 
   1   5  17      251.65      329.83     71.74 o 
   2   5  17      231.10      327.73    100.02 o 
   3   5  17      801.33      896.63    103.45 o 
   4   5  17     1181.99     1065.76    205.14 o 
   5   5  17      401.21      337.57     79.24 o 
   6   5  17      607.78      606.73     78.09 o 
   7   5  17      126.60       43.90     81.49 o 
   8   5  17       19.76       27.34     82.02 o 
   9   5  17      161.70       84.73    102.58 o 
  -9   6  17        1.97       -8.16     89.98 o 
  -8   6  17      288.85      208.23     66.03 o 
  -7   6  17       66.66       12.01     68.90 o 
  -6   6  17      287.85      283.35     68.64 o 
  -5   6  17        7.60      -57.27     64.93 o 
  -4   6  17        5.90       16.39     63.23 o 
  -3   6  17      206.58      169.57     74.34 o 
  -2   6  17     2456.79     2504.28     87.79 o 
  -1   6  17       99.62      100.31     70.75 o 
   0   6  17     1074.78     1213.30    105.43 o 
   1   6  17       34.44       41.64     81.69 o 
   2   6  17      403.60      356.71     72.43 o 
   3   6  17        6.60       -9.35     69.90 o 
   4   6  17      668.06      680.87     88.79 o 
   5   6  17      479.07      401.83    121.40 o 
   6   6  17       12.68       61.77     74.11 o 
   7   6  17       32.51       44.85     79.52 o 
   8   6  17      458.94      321.89     98.34 o 
  -8   7  17       22.02       54.00     75.34 o 
  -7   7  17      163.93      134.82     65.42 o 
  -6   7  17       14.69       20.03     74.35 o 
  -5   7  17      384.51      371.83     91.79 o 
  -4   7  17      910.31     1042.36     88.87 o 
  -3   7  17       33.42      105.95     92.45 o 
  -2   7  17      822.44      634.74    215.50 o 
  -1   7  17     1123.67     1018.41     79.18 o 
   0   7  17     1584.11     1539.62    109.12 o 
   1   7  17      195.35      214.02     82.48 o 
   2   7  17     1909.28     1977.95    134.70 o 
   3   7  17      660.75      672.03     92.48 o 
   4   7  17      192.91       94.90    106.09 o 
   5   7  17      198.05      147.43    106.03 o 
   6   7  17      250.34      261.76    130.87 o 
   7   7  17      738.51      412.03    135.30 o 
  -7   8  17      869.47      552.09     83.17 o 
  -6   8  17      137.26      123.35     83.72 o 
  -5   8  17        1.42        6.11     96.17 o 
  -4   8  17        5.05       67.04    100.35 o 
  -3   8  17      277.30      177.97     93.75 o 
  -2   8  17      145.71      160.79    105.98 o 
  -1   8  17      641.17      611.42     94.38 o 
   0   8  17       45.63       12.94    103.24 o 
   1   8  17      233.90      231.29    105.66 o 
   2   8  17      156.77       34.05    128.25 o 
   3   8  17      338.83      344.63     91.49 o 
   4   8  17      514.18      400.38     95.03 o 
   5   8  17      615.86      424.78     96.78 o 
   6   8  17        7.03       47.61    131.30 o 
  -5   9  17       14.52       19.91    108.14 o 
  -4   9  17       96.01       33.73    109.73 o 
  -3   9  17       14.59        9.44    108.08 o 
  -2   9  17       16.30      -12.90     93.74 o 
  -1   9  17      678.05      693.88    134.73 o 
   0   9  17      342.31      210.72    131.85 o 
   1   9  17       20.41        6.12    106.87 o 
   2   9  17      313.07      151.73     95.70 o 
   3   9  17      525.10      402.10    103.10 o 
   4   9  17       33.36       -4.90    113.26 o 
  -2  10  17      181.97       79.02    164.96 o 
  -1  10  17       73.69        8.07    133.05 o 
   0  10  17        5.13     -134.49    134.49 o 
   1  10  17      273.64       68.19    134.13 o 
 -11   0  18       49.79       34.68     93.40 o 
 -10   0  18        9.23      -68.31    106.19 o 
  -9   0  18      436.17      309.40    120.93 o 
  -8   0  18      564.73      585.85     85.95 o 
  -7   0  18        0.39       25.75     81.60 o 
  -6   0  18      141.05      158.04     80.75 o 
  -5   0  18     2503.61     2534.12    154.38 o 
  -4   0  18      538.29      455.96    172.30 o 
  -3   0  18      267.68      256.83     59.54 o 
  -2   0  18     2291.88     2264.42    101.01 o 
  -1   0  18      150.18      168.18     71.10 o 
   0   0  18        0.03      -14.78     71.21 o 
   1   0  18     5128.30     5187.50    171.15 o 
   2   0  18     3785.57     3886.31    207.09 o 
   3   0  18      515.44      461.73     87.01 o 
   4   0  18     2221.07     2287.54    115.02 o 
   5   0  18     1417.81     1505.75    123.02 o 
   6   0  18      146.14      169.64     82.03 o 
   7   0  18     1673.89     1560.31     93.89 o 
   8   0  18      901.67      822.94    109.44 o 
   9   0  18     1253.57     1254.53    101.42 o 
  10   0  18      265.54      155.24    128.83 o 
 -11   1  18      110.00       60.53     86.09 o 
 -10   1  18      307.93      240.01     77.06 o 
  -9   1  18      209.19      202.04     81.04 o 
  -8   1  18       51.63       58.22     63.39 o 
  -7   1  18      299.14      285.75     64.32 o 
  -6   1  18      955.54     1082.43     58.47 o 
  -5   1  18        0.08       -8.86     62.64 o 
  -4   1  18        0.72       12.04     53.47 o 
  -3   1  18     1166.49     1240.76     65.51 o 
  -2   1  18        6.48       34.51     63.26 o 
  -1   1  18      141.28      151.45     64.23 o 
   0   1  18      627.83      549.01     83.57 o 
   1   1  18        2.21        9.71     63.09 o 
   2   1  18       53.01       39.36     70.90 o 
   3   1  18      123.51      146.11     50.82 o 
   4   1  18     1188.81     1253.43     69.99 o 
   5   1  18      299.59      132.61     86.06 o 
   6   1  18      239.51      250.74     71.05 o 
   7   1  18       34.97      -25.99     63.91 o 
   8   1  18       31.23        9.36     90.19 o 
   9   1  18        0.03       -6.53     74.85 o 
  10   1  18        0.65       37.33    100.00 o 
 -11   2  18      263.81      153.53     94.60 o 
 -10   2  18       89.25        6.76     75.72 o 
  -9   2  18      493.84      549.62     83.21 o 
  -8   2  18      613.84      526.31     74.25 o 
  -7   2  18      467.97      542.05     61.15 o 
  -6   2  18      341.39      437.36     58.94 o 
  -5   2  18     1788.15     1885.52     60.67 o 
  -4   2  18     1285.46     1309.76     65.12 o 
  -3   2  18     1141.75     1174.62     59.93 o 
  -2   2  18      764.09      696.24     98.94 o 
  -1   2  18      307.99      259.20     65.33 o 
   0   2  18      928.94      985.52     69.79 o 
   1   2  18     2128.94     2065.12     71.28 o 
   2   2  18     6130.10     6459.26     98.42 o 
   3   2  18      108.74      115.44     63.51 o 
   4   2  18     1265.29     1301.92     65.11 o 
   5   2  18     2790.71     2714.12    498.25 o 
   6   2  18       12.89      -18.22     57.65 o 
   7   2  18       80.46       41.13     72.84 o 
   8   2  18     1967.13     2092.94     83.36 o 
   9   2  18      708.70      635.76     78.73 o 
  10   2  18       36.29       43.22     93.68 o 
 -11   3  18       34.40      -33.81     94.67 o 
 -10   3  18        0.72       36.05     65.54 o 
  -9   3  18      112.56       94.04     75.20 o 
  -8   3  18       10.50       50.17     73.17 o 
  -7   3  18       36.15       46.49     53.84 o 
  -6   3  18      151.29      144.46     57.73 o 
  -5   3  18      186.74      174.19     50.40 o 
  -4   3  18     1384.53     1363.07     66.21 o 
  -3   3  18      111.47      141.68     57.74 o 
  -2   3  18       67.01       94.12     63.33 o 
  -1   3  18      247.56      221.71     59.22 o 
   0   3  18     1507.56     1457.27     67.42 o 
   1   3  18      410.39      419.35     61.23 o 
   2   3  18     1517.22     1495.02     67.49 o 
   3   3  18      224.48      228.89     58.20 o 
   4   3  18      622.04      686.33     66.64 o 
   5   3  18      177.36      176.71     64.63 o 
   6   3  18       30.09       22.85     53.34 o 
   7   3  18      429.15      499.99     82.31 o 
   8   3  18      162.03      195.02     74.75 o 
   9   3  18      410.04      444.03     85.07 o 
  10   3  18      270.94      204.77    104.61 o 
 -10   4  18        0.74      -25.73    109.24 o 
  -9   4  18     1162.79     1156.45     70.25 o 
  -8   4  18      559.50      628.42     83.43 o 
  -7   4  18        5.93       51.72     67.09 o 
  -6   4  18      334.59      297.41     64.39 o 
  -5   4  18      727.27      657.97    103.94 o 
  -4   4  18      628.22      642.96     66.71 o 
  -3   4  18      893.01      882.03     75.43 o 
  -2   4  18     4314.71     4433.80    117.86 o 
  -1   4  18      754.17      512.03    137.47 o 
   0   4  18       74.27       75.51     69.30 o 
   1   4  18     3969.73     3892.50    107.07 o 
   2   4  18     5974.02     6370.83    371.91 o 
   3   4  18     1798.43     1771.15     79.38 o 
   4   4  18        4.99      -18.40     62.91 o 
   5   4  18     2380.88     2321.79    208.06 o 
   6   4  18     2980.01     3055.73    102.81 o 
   7   4  18      100.86       45.17     80.77 o 
   8   4  18     1744.81     1704.06     90.25 o 
   9   4  18      933.05      853.21     87.62 o 
 -10   5  18       53.99       33.58    103.17 o 
  -9   5  18       33.63        8.88     76.45 o 
  -8   5  18        8.72       29.62     81.55 o 
  -7   5  18       38.56       28.32     89.90 o 
  -6   5  18      327.79      364.80     69.13 o 
  -5   5  18       83.68      109.39     58.46 o 
  -4   5  18      343.25      361.35     65.26 o 
  -3   5  18     2584.23     2555.28     83.24 o 
  -2   5  18       92.24       42.89     64.08 o 
  -1   5  18      180.40      138.44    118.54 o 
   0   5  18       12.55      -11.21     99.84 o 
   1   5  18        8.70      -10.92     81.31 o 
   2   5  18       40.46       45.42     98.86 o 
   3   5  18       79.51      115.00     99.15 o 
   4   5  18     1473.77     1430.97    112.30 o 
   5   5  18     1047.78     1032.73     82.88 o 
   6   5  18       29.26      -24.45     75.24 o 
   7   5  18      336.39      217.47     75.40 o 
   8   5  18       77.72       77.70     85.81 o 
   9   5  18       62.62       89.08     93.79 o 
  -9   6  18      101.25       76.70     86.73 o 
  -8   6  18      181.31      204.19     93.56 o 
  -7   6  18       83.50       23.92     69.31 o 
  -6   6  18      160.61      119.69     64.53 o 
  -5   6  18      919.42      897.14     78.05 o 
  -4   6  18     1707.29     1650.10     73.27 o 
  -3   6  18        1.45       27.68     67.57 o 
  -2   6  18      993.11     1088.43     95.47 o 
  -1   6  18     2447.29     2466.92     98.58 o 
   0   6  18      335.87      343.74     83.66 o 
   1   6  18     2437.64     2401.03    125.51 o 
   2   6  18      393.47      418.06     86.01 o 
   3   6  18       13.21       22.11     70.44 o 
   4   6  18        3.69       11.83    126.56 o 
   5   6  18      308.56      333.26     91.25 o 
   6   6  18      302.74      220.31     93.36 o 
   7   6  18       22.41       -7.30     82.70 o 
   8   6  18      535.81      377.25    118.61 o 
  -8   7  18       32.23      -12.20    102.24 o 
  -7   7  18      207.20       70.30     76.31 o 
  -6   7  18        2.91       11.97     74.53 o 
  -5   7  18       42.12       13.52     80.89 o 
  -4   7  18      134.92      107.20     87.66 o 
  -3   7  18      590.85      664.84     93.06 o 
  -2   7  18      610.11      348.99    223.62 o 
  -1   7  18        2.64      165.68    126.39 o 
   0   7  18       64.92      124.24    103.65 o 
   1   7  18       82.61       61.29     88.36 o 
   2   7  18      288.68      196.36    126.74 o 
   3   7  18     1159.47     1225.97    110.18 o 
   4   7  18     1081.59      881.37    111.04 o 
   5   7  18     1081.66      953.11    195.38 o 
   6   7  18      210.52      120.51    132.44 o 
   7   7  18      130.08      108.78    116.40 o 
  -7   8  18      120.24        2.34     87.65 o 
  -6   8  18      671.58      376.62     92.98 o 
  -5   8  18      917.52      845.30     97.57 o 
  -4   8  18       58.05       45.02     94.93 o 
  -3   8  18      192.32      152.05    130.75 o 
  -2   8  18      634.27      461.35     95.18 o 
  -1   8  18      742.38      662.87    198.49 o 
   0   8  18        5.80      -30.17    128.19 o 
   1   8  18      387.08      443.68    130.00 o 
   2   8  18      109.04      109.36    104.97 o 
   3   8  18      183.91      125.70     92.64 o 
   4   8  18        9.78       10.56    106.46 o 
   5   8  18      533.82      646.45    117.23 o 
   6   8  18      645.19      446.43    136.73 o 
  -5   9  18       93.43       31.79    100.08 o 
  -4   9  18      256.87      237.98    115.53 o 
  -3   9  18      233.84      129.27     95.32 o 
  -2   9  18       10.14      -30.95     93.69 o 
  -1   9  18       76.74      -31.01    132.60 o 
   0   9  18      327.28      197.83    109.01 o 
   1   9  18       18.72       -1.16     92.58 o 
   2   9  18        0.71      -45.05     92.51 o 
   3   9  18       32.98       87.45    113.20 o 
   4   9  18      302.25      299.43    116.87 o 
 -11   1  19        4.54       33.55    102.55 o 
 -10   1  19       17.27      -19.63     75.56 o 
  -9   1  19       22.94       69.46     68.29 o 
  -8   1  19      253.41      300.55     68.53 o 
  -7   1  19      200.52      222.40     58.87 o 
  -6   1  19      945.55      971.93     62.37 o 
  -5   1  19     1100.27     1024.03    142.78 o 
  -4   1  19        5.31      -15.14     53.42 o 
  -3   1  19      532.27      489.48     67.57 o 
  -2   1  19     1190.94     1214.57     70.14 o 
  -1   1  19       45.39       20.73     63.41 o 
   0   1  19     1923.27     1846.52     73.70 o 
   1   1  19     1704.97     1788.53     65.06 o 
   2   1  19      563.84      544.04     66.99 o 
   3   1  19     3699.98     3788.65     88.81 o 
   4   1  19     2888.30     2868.27     70.38 o 
   5   1  19       95.23       56.53     57.10 o 
   6   1  19        1.08        0.09     49.65 o 
   7   1  19     1156.75     1155.46     78.51 o 
   8   1  19     1535.09     1554.71     88.24 o 
   9   1  19      174.04      141.10     76.06 o 
  10   1  19       88.24       54.58     87.70 o 
 -11   2  19        5.28       65.41     87.32 o 
 -10   2  19      421.48      343.90     77.74 o 
  -9   2  19      163.59       91.55     74.71 o 
  -8   2  19       50.77       87.37     89.64 o 
  -7   2  19      160.73      115.66     63.85 o 
  -6   2  19      408.88      406.80     65.21 o 
  -5   2  19      203.25      239.92     47.54 o 
  -4   2  19      794.96      845.10     63.09 o 
  -3   2  19      183.76      184.81     58.62 o 
  -2   2  19        0.14       52.56     64.51 o 
  -1   2  19      529.47      509.02     66.19 o 
   0   2  19     1124.86     1132.56     67.44 o 
   1   2  19      967.62     1004.96     77.23 o 
   2   2  19       48.49      -10.52     58.26 o 
   3   2  19     1056.52     1084.20     64.53 o 
   4   2  19       29.59       11.17     57.33 o 
   5   2  19       88.38       75.98     63.33 o 
   6   2  19     1109.02      753.13    131.85 o 
   7   2  19      146.63      107.41     73.80 o 
   8   2  19      155.29      147.06     81.98 o 
   9   2  19       45.20       48.44     92.92 o 
  10   2  19       19.47       42.31    103.58 o 
 -10   3  19      459.54      364.14     97.25 o 
  -9   3  19      185.73      153.79     76.27 o 
  -8   3  19      596.52      496.32     71.04 o 
  -7   3  19     1341.54     1243.41     67.38 o 
  -6   3  19      648.41      610.20    114.47 o 
  -5   3  19      631.70      615.15     56.42 o 
  -4   3  19      267.33      332.06     58.95 o 
  -3   3  19     2079.22     2037.87     73.26 o 
  -2   3  19      108.15       95.73     63.53 o 
  -1   3  19       22.17       99.26     69.98 o 
   0   3  19      605.00      558.85     62.06 o 
   1   3  19     3866.40     3957.58     88.74 o 
   2   3  19     1496.41     1505.76     72.51 o 
   3   3  19        5.97       17.77     62.75 o 
   4   3  19     2519.83     2617.34     84.56 o 
   5   3  19     4152.23     3879.79    645.18 o 
   6   3  19      365.28      202.69     88.12 o 
   7   3  19     2129.79     2076.37    324.55 o 
   8   3  19      796.88      878.15     95.07 o 
   9   3  19       10.70      -32.83     87.59 o 
 -10   4  19       83.91       38.88    132.97 o 
  -9   4  19       20.88       14.36     74.70 o 
  -8   4  19       55.73       -0.78     74.32 o 
  -7   4  19      146.76      161.76     81.32 o 
  -6   4  19      686.11      713.71     68.26 o 
  -5   4  19        3.85      -48.79     63.32 o 
  -4   4  19     1043.11      952.71     75.89 o 
  -3   4  19     1043.88     1066.78     71.39 o 
  -2   4  19      143.11       88.42     58.60 o 
  -1   4  19      184.60      137.34     60.23 o 
   0   4  19     1171.51     1261.68     77.64 o 
   1   4  19     1241.50     1102.21    151.26 o 
   2   4  19     1171.72     1220.14     76.14 o 
   3   4  19      771.94      778.59     78.95 o 
   4   4  19      453.42      483.01     62.41 o 
   5   4  19      112.13      113.85     75.08 o 
   6   4  19      534.06      448.13    111.73 o 
   7   4  19       78.24       71.80     74.20 o 
   8   4  19       18.42        0.25     70.16 o 
   9   4  19        8.00      -23.86    103.00 o 
  -9   5  19      215.85      196.47     84.90 o 
  -8   5  19       87.14       63.79     82.96 o 
  -7   5  19       48.26       37.45     73.67 o 
  -6   5  19     1093.59     1145.33     77.41 o 
  -5   5  19      128.08      113.11     64.12 o 
  -4   5  19      456.03      539.54     62.47 o 
  -3   5  19     1460.55     1408.97     67.48 o 
  -2   5  19     1903.88     1985.91    153.85 o 
  -1   5  19      638.71      684.03     85.26 o 
   0   5  19     1316.78     1426.00     89.74 o 
   1   5  19     1881.31     2014.26     82.99 o 
   2   5  19        1.06      -80.90     80.90 o 
   3   5  19      409.53      482.04     83.82 o 
   4   5  19     3765.68     3777.47    191.80 o 
   5   5  19      314.37      385.86     80.06 o 
   6   5  19      536.17      442.21     93.63 o 
   7   5  19     1123.76     1110.16    119.90 o 
   8   5  19      380.66      406.51     94.51 o 
  -9   6  19       21.36       28.50     93.79 o 
  -8   6  19       64.73       69.58     96.12 o 
  -7   6  19       15.42        2.26     69.33 o 
  -6   6  19        3.24        8.46     63.90 o 
  -5   6  19      796.48      673.84     84.44 o 
  -4   6  19      340.18      300.05     81.61 o 
  -3   6  19      163.30      164.07     62.64 o 
  -2   6  19      594.53      567.44     85.70 o 
  -1   6  19       19.81       49.53     71.38 o 
   0   6  19        3.23      -38.64     71.09 o 
   1   6  19       24.31       37.55     69.52 o 
   2   6  19      612.41      625.12     84.50 o 
   3   6  19     3431.69     3641.97    169.44 o 
   4   6  19      322.12      373.04    104.48 o 
   5   6  19      137.38       60.47     92.35 o 
   6   6  19      327.47      330.91    105.98 o 
   7   6  19       72.53      -13.82    101.40 o 
  -8   7  19       47.45        7.79    134.48 o 
  -7   7  19      769.99      469.19    144.69 o 
  -6   7  19     1701.11     1410.94     96.44 o 
  -5   7  19      329.16      280.36     76.17 o 
  -4   7  19        4.61       -5.73     78.17 o 
  -3   7  19     1281.39     1506.97    277.48 o 
  -2   7  19      675.41      659.30     94.34 o 
  -1   7  19       15.53      -61.77     90.84 o 
   0   7  19      629.96      744.48     93.17 o 
   1   7  19      433.60      452.00     93.58 o 
   2   7  19       73.00       54.72    103.70 o 
   3   7  19      144.79      136.25     90.30 o 
   4   7  19     1194.60     1045.33    113.97 o 
   5   7  19      297.47      182.51     94.73 o 
   6   7  19      216.39       46.83    160.38 o 
   7   7  19     1363.77      857.97    176.82 o 
  -6   8  19      416.45      309.27     89.78 o 
  -5   8  19      466.77      270.13     89.66 o 
  -4   8  19      201.07      194.20    108.86 o 
  -3   8  19       14.30       32.97    104.82 o 
  -2   8  19        2.84       -9.39    105.70 o 
  -1   8  19       11.15      -48.16    106.73 o 
   0   8  19       24.95       21.42     91.82 o 
   1   8  19        0.96      -26.53    105.03 o 
   2   8  19      168.17       83.09    105.18 o 
   3   8  19       67.06      -14.55    106.76 o 
   4   8  19      145.51       47.44    107.86 o 
   5   8  19      128.69      178.38    113.37 o 
  -4   9  19      453.22      513.99    189.68 o 
  -3   9  19       16.74      170.37    130.53 o 
  -2   9  19        6.02       52.96    154.53 o 
  -1   9  19      106.59      105.09    102.01 o 
   0   9  19      164.75      124.25    112.74 o 
   1   9  19       45.28       89.69    130.56 o 
   2   9  19       29.23       40.68    131.38 o 
   3   9  19       15.55       40.32    133.36 o 
 -11   0  20      528.46      362.76    118.42 o 
 -10   0  20      210.91      179.10    108.67 o 
  -9   0  20      119.21       81.54     92.35 o 
  -8   0  20      570.42      551.05    130.93 o 
  -7   0  20       39.37       28.73    100.07 o 
  -6   0  20      143.28      265.85    100.55 o 
  -5   0  20       88.00      166.73     80.73 o 
  -4   0  20      194.07      159.64     73.73 o 
  -3   0  20     3730.18     3922.76    106.72 o 
  -2   0  20      327.44      262.71     93.40 o 
  -1   0  20     1370.17     1261.21    409.98 o 
   0   0  20     5987.63     6290.01    140.94 o 
   1   0  20       41.76       44.36    100.08 o 
   2   0  20     4238.74     4558.59    116.49 o 
   3   0  20     3110.77     3267.03    106.89 o 
   4   0  20       23.85       35.62     80.90 o 
   5   0  20       69.39       65.99     82.36 o 
   6   0  20      203.44       98.85    157.89 o 
   7   0  20      426.65      438.09    106.17 o 
   8   0  20      420.41      233.68    132.37 o 
   9   0  20       51.76       54.43    107.89 o 
  10   0  20      763.98      651.33    171.05 o 
 -11   1  20       15.57       25.76    104.48 o 
 -10   1  20       88.72       23.90     70.86 o 
  -9   1  20      496.39      493.21     76.71 o 
  -8   1  20      160.66      123.39     80.86 o 
  -7   1  20       13.94      -16.30     57.29 o 
  -6   1  20       14.16       16.48     63.09 o 
  -5   1  20       20.80       53.34     46.72 o 
  -4   1  20        7.81        7.80     57.10 o 
  -3   1  20       30.67       40.59     53.79 o 
  -2   1  20        7.69       39.84     62.57 o 
  -1   1  20      133.76      111.97     54.11 o 
   0   1  20       53.08       25.15     63.95 o 
   1   1  20       84.44       66.58     71.13 o 
   2   1  20        3.77        7.32     57.14 o 
   3   1  20      187.82      258.53     64.10 o 
   4   1  20     2614.33     2419.68     75.94 o 
   5   1  20      166.77      135.75     70.74 o 
   6   1  20      123.98      107.30     53.57 o 
   7   1  20      255.20      192.79     81.04 o 
   8   1  20      150.19       82.36     75.26 o 
   9   1  20       54.66       54.78     71.23 o 
 -10   2  20      108.63       73.56     77.12 o 
  -9   2  20      486.39      399.10     90.47 o 
  -8   2  20     1769.52     1804.94     76.27 o 
  -7   2  20      602.83      615.85     95.50 o 
  -6   2  20        1.80       72.37     62.74 o 
  -5   2  20      207.06      220.53     54.12 o 
  -4   2  20     2559.66     2645.38     68.14 o 
  -3   2  20       10.24       25.79     57.39 o 
  -2   2  20        4.02      -18.76     53.63 o 
  -1   2  20      910.31      726.02     86.65 o 
   0   2  20     7151.25     7760.10    125.67 o 
   1   2  20      409.87      460.55     65.39 o 
   2   2  20      267.55      283.25     64.52 o 
   3   2  20      283.44      390.41     59.40 o 
   4   2  20       62.85       84.83     57.48 o 
   5   2  20      218.36      142.53     71.34 o 
   6   2  20     1033.64      830.96    208.85 o 
   7   2  20     3760.08     4009.86     90.84 o 
   8   2  20      155.13       84.30     92.70 o 
   9   2  20      776.80      808.40     99.58 o 
 -10   3  20       35.04       50.90    102.13 o 
  -9   3  20      248.84      146.31     93.13 o 
  -8   3  20      272.13      245.65     75.97 o 
  -7   3  20      245.27      202.72     90.32 o 
  -6   3  20        5.21       13.71     58.00 o 
  -5   3  20     1672.56     1778.90     66.64 o 
  -4   3  20       63.24       52.36     53.32 o 
  -3   3  20      267.87      197.07     64.04 o 
  -2   3  20       77.08      102.27     62.58 o 
  -1   3  20     1207.16     1037.54    225.55 o 
   0   3  20      603.78      602.54     61.64 o 
   1   3  20      289.83      287.34     61.73 o 
   2   3  20      884.03     1027.81     76.25 o 
   3   3  20     1170.44     1116.95     64.14 o 
   4   3  20        9.70      -26.88     62.60 o 
   5   3  20      722.43      727.68     74.91 o 
   6   3  20      294.99      207.24     76.10 o 
   7   3  20       70.76      104.69     74.15 o 
   8   3  20      303.65      234.04     71.80 o 
   9   3  20       81.84      141.64    102.84 o 
 -10   4  20      155.16       65.25     94.44 o 
  -9   4  20        7.03      -11.51     83.25 o 
  -8   4  20       88.26       81.29     69.21 o 
  -7   4  20      967.15     1052.60     73.03 o 
  -6   4  20        2.32       -9.03     60.64 o 
  -5   4  20       33.96       62.75     50.23 o 
  -4   4  20       11.64       34.77     57.32 o 
  -3   4  20     2779.08     2959.04     76.56 o 
  -2   4  20      904.83      848.40    142.15 o 
  -1   4  20     5269.75     5690.34    106.15 o 
   0   4  20      852.65      946.59     68.56 o 
   1   4  20      298.96      317.37     63.49 o 
   2   4  20      176.42      167.94     69.97 o 
   3   4  20     1393.37     1388.20     70.18 o 
   4   4  20      499.94      463.57     61.20 o 
   5   4  20     2049.57     2112.48     89.32 o 
   6   4  20     1763.79     1745.97    327.84 o 
   7   4  20     1128.02      857.56    279.17 o 
   8   4  20       46.62       61.55     75.82 o 
  -9   5  20       19.62       48.23     93.15 o 
  -8   5  20       63.04       24.45     70.17 o 
  -7   5  20       42.18       23.02     64.72 o 
  -6   5  20      417.73      303.46     75.45 o 
  -5   5  20        6.10       63.60     79.44 o 
  -4   5  20       14.37       12.59     58.26 o 
  -3   5  20     1395.13     1492.80     81.97 o 
  -2   5  20      866.72      800.42    123.43 o 
  -1   5  20       11.73       51.37     80.29 o 
   0   5  20      516.71      455.04     85.70 o 
   1   5  20        1.77      -12.96     81.04 o 
   2   5  20       82.27       74.28     70.51 o 
   3   5  20      295.73      270.94     72.67 o 
   4   5  20     1296.84     1141.63    117.84 o 
   5   5  20      111.37       99.82     89.52 o 
   6   5  20      314.97      303.37     85.95 o 
   7   5  20       12.51       13.91     93.14 o 
   8   5  20       39.54       18.18     94.01 o 
  -8   6  20      154.02      123.85    102.04 o 
  -7   6  20      374.27      309.80     71.65 o 
  -6   6  20      174.65       82.71     69.84 o 
  -5   6  20       64.90       80.41     74.21 o 
  -4   6  20     1651.26     1713.51    101.44 o 
  -3   6  20       60.71       82.94     79.94 o 
  -2   6  20       67.28       39.03     89.68 o 
  -1   6  20      823.84      994.13    111.73 o 
   0   6  20     1376.24     1438.06    113.73 o 
   1   6  20      222.46      293.02    103.55 o 
   2   6  20      937.20      906.10    106.99 o 
   3   6  20      508.89      546.28    105.49 o 
   4   6  20      281.68      244.49    104.45 o 
   5   6  20      474.76      461.53     95.65 o 
   6   6  20     1055.78      905.14     98.41 o 
   7   6  20      242.03      248.07    111.36 o 
  -7   7  20       79.87      -24.47     93.46 o 
  -6   7  20       27.11       23.23     70.47 o 
  -5   7  20       60.19       62.39     75.66 o 
  -4   7  20       21.91        4.50     80.02 o 
  -3   7  20       51.87      -32.12     91.92 o 
  -2   7  20      174.54      118.56    101.86 o 
  -1   7  20       47.32       66.68    104.96 o 
   0   7  20       10.24       61.21    127.92 o 
   1   7  20      185.44      110.82    127.55 o 
   2   7  20       46.31       -1.19    105.29 o 
   3   7  20      241.21      235.71     92.11 o 
   4   7  20        3.44      -23.94    106.50 o 
   5   7  20      331.38      164.62     94.10 o 
   6   7  20       19.51       97.21    131.23 o 
  -6   8  20      485.56      453.24     99.82 o 
  -5   8  20      205.99      121.45    126.39 o 
  -4   8  20      325.09      214.91    134.24 o 
  -3   8  20       18.93       52.70    106.27 o 
  -2   8  20       51.58        1.95     92.88 o 
  -1   8  20      297.62      174.17     93.57 o 
   0   8  20      313.49      245.46    108.15 o 
   1   8  20       86.15      105.21     92.23 o 
   2   8  20      163.12      190.95    107.56 o 
   3   8  20      812.84      671.10    111.89 o 
   4   8  20      134.88      204.60    158.97 o 
  -3   9  20       10.38       72.00    133.42 o 
  -2   9  20       11.02      -12.16    132.64 o 
  -1   9  20      107.17       51.60    134.06 o 
   0   9  20        6.10      -33.45    132.44 o 
   1   9  20        3.50        8.86    161.76 o 
   2   9  20        5.05       -9.70    132.22 o 
 -10   1  21      148.59      105.17     89.74 o 
  -9   1  21      926.20      804.77     89.78 o 
  -8   1  21      611.39      578.23     77.19 o 
  -7   1  21       68.38       49.37     89.38 o 
  -6   1  21      235.71      291.27     64.72 o 
  -5   1  21     1259.26     1193.17    178.16 o 
  -4   1  21      392.55      449.32     64.75 o 
  -3   1  21        2.08      -14.29     53.96 o 
  -2   1  21     4036.71     4063.90    138.79 o 
  -1   1  21     1958.62     1712.77    231.23 o 
   0   1  21      322.50      320.29     59.49 o 
   1   1  21     1503.28     1493.48     71.06 o 
   2   1  21      948.12      963.08     67.38 o 
   3   1  21       66.81       71.74     57.33 o 
   4   1  21      139.41      143.01     58.32 o 
   5   1  21       48.03       76.42     63.31 o 
   6   1  21      855.68      915.67    219.65 o 
   7   1  21      131.54       48.61     68.31 o 
   8   1  21     1494.91     1267.76    149.02 o 
   9   1  21     1974.92     2107.52    110.21 o 
 -10   2  21      145.72       80.56     81.25 o 
  -9   2  21      454.98      383.71     84.57 o 
  -8   2  21       70.27       -5.01     90.77 o 
  -7   2  21       47.31       66.02     80.02 o 
  -6   2  21       16.82       -0.26     63.27 o 
  -5   2  21      675.57      716.55     57.01 o 
  -4   2  21      490.83      523.75     66.05 o 
  -3   2  21       33.25        7.38     57.89 o 
  -2   2  21        0.22       -1.40     50.76 o 
  -1   2  21       58.48      103.76     57.51 o 
   0   2  21       11.86       18.62     63.89 o 
   1   2  21      442.53      450.01     72.50 o 
   2   2  21      151.21      158.89     70.38 o 
   3   2  21     2395.81     2508.56     72.92 o 
   4   2  21      814.54      783.30     58.32 o 
   5   2  21      256.83      234.68     65.02 o 
   6   2  21       19.92       49.49     67.62 o 
   7   2  21       85.74       16.92     74.64 o 
   8   2  21       12.29       11.29     70.09 o 
   9   2  21       38.15       73.70     81.29 o 
 -10   3  21       10.56      -39.81    133.91 o 
  -9   3  21      478.86      408.24     71.88 o 
  -8   3  21      448.57      398.62     77.14 o 
  -7   3  21      487.39      518.41     70.35 o 
  -6   3  21        4.10       26.91     62.74 o 
  -5   3  21      923.11      986.55     59.14 o 
  -4   3  21     1744.21     1792.00    100.15 o 
  -3   3  21      620.43      644.79     73.37 o 
  -2   3  21     2775.35     2995.91     85.18 o 
  -1   3  21     3257.75     3456.34    142.45 o 
   0   3  21     1560.19     1707.73     63.30 o 
   1   3  21      894.99      849.73     70.84 o 
   2   3  21       52.64       41.37     63.00 o 
   3   3  21       22.79       44.02     73.21 o 
   4   3  21      131.28      148.13     70.95 o 
   5   3  21     1338.87     1588.62     87.07 o 
   6   3  21     3284.02     3480.85    287.65 o 
   7   3  21      516.57      258.48    105.18 o 
   8   3  21      343.62      179.39     77.15 o 
   9   3  21      430.57      336.35    119.02 o 
  -9   4  21        2.04      -55.30    102.23 o 
  -8   4  21        0.30        7.81     74.67 o 
  -7   4  21       80.01       57.80     91.21 o 
  -6   4  21      704.62      681.93     72.24 o 
  -5   4  21        0.21       -0.10     70.94 o 
  -4   4  21      861.07      848.83     67.71 o 
  -3   4  21      209.71      179.82     74.89 o 
  -2   4  21      184.39      182.82     59.81 o 
  -1   4  21      235.14      291.20     69.03 o 
   0   4  21     1105.34     1137.03     76.06 o 
   1   4  21     1859.29     1756.40     74.40 o 
   2   4  21      347.16      383.09     65.02 o 
   3   4  21      187.44      134.67     62.60 o 
   4   4  21      138.24      147.62     83.61 o 
   5   4  21        6.64       45.47     98.01 o 
   6   4  21      133.24      104.47     82.28 o 
   7   4  21      454.41      305.87     93.61 o 
   8   4  21        1.00       72.93    118.93 o 
  -9   5  21      297.26      219.82     88.58 o 
  -8   5  21      382.21      274.61     77.75 o 
  -7   5  21        0.66      -66.77     75.12 o 
  -6   5  21      486.53      453.37     70.42 o 
  -5   5  21       70.97      153.35     80.43 o 
  -4   5  21       44.17      113.07     75.42 o 
  -3   5  21       72.36       75.10     68.78 o 
  -2   5  21      878.82      403.33    134.60 o 
  -1   5  21     1437.13     1262.77    131.23 o 
   0   5  21       22.26       -7.01     70.69 o 
   1   5  21      517.48      569.12    100.96 o 
   2   5  21      606.93      759.18    168.42 o 
   3   5  21       81.96       82.26     90.09 o 
   4   5  21      257.14      227.18    115.21 o 
   5   5  21     1895.82     1953.60     99.50 o 
   6   5  21      297.52      332.75     87.55 o 
   7   5  21      230.06      146.96    100.32 o 
  -8   6  21        0.45       16.77     93.64 o 
  -7   6  21      120.45      100.54     77.29 o 
  -6   6  21       55.86       14.08     69.59 o 
  -5   6  21        4.17      -24.30     82.05 o 
  -4   6  21       26.09       -2.05     83.88 o 
  -3   6  21      337.70      339.03     92.13 o 
  -2   6  21      253.67      116.50    105.37 o 
  -1   6  21        1.88       25.08     89.74 o 
   0   6  21      826.19      754.33     94.21 o 
   1   6  21       88.17      -19.81    127.03 o 
   2   6  21        0.02      -39.56    103.00 o 
   3   6  21        2.32       73.37    127.14 o 
   4   6  21        2.80       53.39    103.79 o 
   5   6  21        1.29       35.16    106.06 o 
   6   6  21        0.98       61.88    103.52 o 
   7   6  21       57.01       25.96    163.46 o 
  -7   7  21      192.44      101.78    135.93 o 
  -6   7  21       14.40      -14.34     80.75 o 
  -5   7  21      367.72      300.17     98.22 o 
  -4   7  21      786.27      661.95    126.45 o 
  -3   7  21        1.92      -40.32    105.91 o 
  -2   7  21      510.11      399.62    126.92 o 
  -1   7  21     1046.42     1015.91     97.37 o 
   0   7  21        0.43       29.99    104.03 o 
   1   7  21      360.89      375.90    107.59 o 
   2   7  21     2191.05     2126.58    103.50 o 
   3   7  21     1863.78     1780.53    103.37 o 
   4   7  21       60.14      100.76    107.66 o 
   5   7  21      333.54      341.64    114.31 o 
  -5   8  21       50.93       54.40    129.86 o 
  -4   8  21       11.94      113.14    131.08 o 
  -3   8  21       89.66       23.80     94.97 o 
  -2   8  21       19.21       64.25     92.47 o 
  -1   8  21       24.02        4.19    131.96 o 
   0   8  21      319.79      229.95    108.98 o 
   1   8  21      115.02      111.21    107.22 o 
   2   8  21        3.14       70.40     92.00 o 
   3   8  21       61.35       54.56    157.80 o 
   4   8  21      771.69      645.86    134.78 o 
  -1   9  21       39.57       56.59    163.85 o 
   0   9  21       24.61      -35.85    116.11 o 
 -10   0  22      175.48      126.35    132.65 o 
  -9   0  22      423.08      374.97    108.77 o 
  -8   0  22      657.27      634.89    123.56 o 
  -7   0  22      160.71      117.04     90.84 o 
  -6   0  22     1676.07     1718.40     96.42 o 
  -5   0  22      116.65      180.29     99.50 o 
  -4   0  22       70.33       53.50     86.47 o 
  -3   0  22      245.84      207.01     71.94 o 
  -2   0  22       17.31       29.45     82.47 o 
  -1   0  22       34.72        0.98     71.14 o 
   0   0  22     2477.67     2592.30    102.34 o 
   1   0  22     3873.27     4205.95    114.78 o 
   2   0  22        6.68       -6.34     70.56 o 
   3   0  22      640.35      850.24    104.51 o 
   4   0  22      143.33      100.71     81.90 o 
   5   0  22     1374.55     1453.92    126.70 o 
   6   0  22      104.23       23.97    104.08 o 
   7   0  22     1389.15      997.20    740.01 o 
   8   0  22      632.32      365.29    389.90 o 
   9   0  22      209.79      243.81    163.92 o 
 -10   1  22       35.78       70.66     93.33 o 
  -9   1  22        3.33       18.78     75.66 o 
  -8   1  22        3.31      -17.11     68.85 o 
  -7   1  22       10.66      -14.87     73.33 o 
  -6   1  22      933.53      996.51     59.53 o 
  -5   1  22      414.35      366.25     52.10 o 
  -4   1  22        0.64        4.85     57.82 o 
  -3   1  22      106.49      156.40     48.66 o 
  -2   1  22     1662.09     1737.71     68.39 o 
  -1   1  22        0.67      -29.64     57.87 o 
   0   1  22      939.98     1031.32     64.38 o 
   1   1  22       48.99       60.59     70.74 o 
   2   1  22      490.83      509.62     65.96 o 
   3   1  22     1253.05     1268.37     70.42 o 
   4   1  22       25.90       32.98     57.27 o 
   5   1  22      448.79      433.69     81.63 o 
   6   1  22       31.66       70.99     67.76 o 
   7   1  22       70.04       -0.46     74.76 o 
   8   1  22      279.13      196.11     71.31 o 
   9   1  22       35.26       36.11    103.47 o 
 -10   2  22      161.13      133.84    115.58 o 
  -9   2  22      221.43      130.80     67.48 o 
  -8   2  22      134.21      145.12     75.23 o 
  -7   2  22       28.25       45.67     67.88 o 
  -6   2  22      909.24      970.98     71.79 o 
  -5   2  22     3638.33     3840.98     76.22 o 
  -4   2  22      588.86      550.93     60.56 o 
  -3   2  22      433.20      499.50     73.48 o 
  -2   2  22     1707.86     1821.24     68.41 o 
  -1   2  22     1044.09      809.91    181.17 o 
   0   2  22     2971.79     3010.75    123.03 o 
   1   2  22     4343.69     4364.30    155.97 o 
   2   2  22      743.57      828.02     58.68 o 
   3   2  22      229.99      257.80     59.42 o 
   4   2  22     1141.88     1140.73     70.06 o 
   5   2  22      459.08      538.75     75.22 o 
   6   2  22       24.18        7.13     73.98 o 
   7   2  22     1148.22     1083.40     87.94 o 
   8   2  22     1392.14     1120.27    247.20 o 
  -9   3  22        2.14       10.29     96.08 o 
  -8   3  22       31.57      -21.47     75.52 o 
  -7   3  22       46.92       33.30     80.94 o 
  -6   3  22      349.98      234.77     66.68 o 
  -5   3  22     1682.72     1672.68     65.05 o 
  -4   3  22        3.76        4.97     70.66 o 
  -3   3  22       80.11       55.83     58.52 o 
  -2   3  22       46.02       59.33     62.70 o 
  -1   3  22      104.48      119.55     63.49 o 
   0   3  22       62.77       54.58     54.04 o 
   1   3  22        6.66        1.84     57.43 o 
   2   3  22     3324.54     3193.61     76.53 o 
   3   3  22        0.90        1.68     70.47 o 
   4   3  22       11.71       14.74     82.83 o 
   5   3  22       70.01       23.19     90.56 o 
   6   3  22       55.73       72.10     81.18 o 
   7   3  22        2.64       22.09     92.57 o 
   8   3  22       21.67       57.60    102.08 o 
  -9   4  22      755.12      747.79     89.11 o 
  -8   4  22      139.94      108.47     76.43 o 
  -7   4  22      524.16      402.85     71.18 o 
  -6   4  22     1971.38     2113.74    129.19 o 
  -5   4  22      219.66      184.74     74.20 o 
  -4   4  22       21.89       40.58     76.48 o 
  -3   4  22     1898.70     1909.29     82.41 o 
  -2   4  22      276.32      343.04     60.70 o 
  -1   4  22        9.27       -3.49     59.88 o 
   0   4  22      597.27      621.47     81.29 o 
   1   4  22      325.82      340.40     71.91 o 
   2   4  22      640.46      661.12     64.88 o 
   3   4  22        5.42        7.66     85.66 o 
   4   4  22     1623.13     1630.17     84.17 o 
   5   4  22      533.89      684.13     97.43 o 
   6   4  22        0.47       23.49     74.99 o 
   7   4  22      490.10      338.89     88.76 o 
   8   4  22     1047.13      580.40    240.57 o 
  -8   5  22      187.55       94.01     93.94 o 
  -7   5  22      147.12       69.99     70.65 o 
  -6   5  22       10.56       -7.41     69.33 o 
  -5   5  22      122.99      108.00     80.18 o 
  -4   5  22      154.96       79.85     68.39 o 
  -3   5  22       63.55       59.66     82.61 o 
  -2   5  22      283.04      214.27     87.20 o 
  -1   5  22      301.66      213.14     72.20 o 
   0   5  22      909.67      786.87    130.30 o 
   1   5  22      135.33      130.92    103.93 o 
   2   5  22      550.47      664.09    129.36 o 
   3   5  22       92.27      116.34     88.75 o 
   4   5  22      470.72      385.95     97.60 o 
   5   5  22      345.92      314.65     84.88 o 
   6   5  22      240.19      154.53    103.03 o 
   7   5  22        1.79       97.92    114.33 o 
  -7   6  22      126.93      151.18     93.07 o 
  -6   6  22       50.79      113.25     69.50 o 
  -5   6  22      259.35      216.50     86.44 o 
  -4   6  22       39.39        2.98     80.03 o 
  -3   6  22     1004.36      846.44    185.47 o 
  -2   6  22     1384.18     1181.28    113.83 o 
  -1   6  22      125.58      153.89    104.62 o 
   0   6  22      116.87      152.43    104.98 o 
   1   6  22     1027.19     1014.81     97.02 o 
   2   6  22     1189.94     1328.47    112.57 o 
   3   6  22      603.19      535.82    130.82 o 
   4   6  22     3258.85     3240.32    333.99 o 
   5   6  22      674.91      708.61    168.42 o 
   6   6  22        2.87      -72.24    122.31 o 
  -6   7  22       66.38       78.16     86.46 o 
  -5   7  22       46.64       65.53    114.04 o 
  -4   7  22      247.99      171.65    110.88 o 
  -3   7  22      168.06      167.38    107.40 o 
  -2   7  22       43.96      143.55     91.48 o 
  -1   7  22        9.31       38.24    105.52 o 
   0   7  22      234.17      166.41    107.39 o 
   1   7  22      525.06      413.58     95.73 o 
   2   7  22      153.46       67.18    107.57 o 
   3   7  22     1840.84     1612.79    118.46 o 
   4   7  22      720.34      626.31    134.88 o 
   5   7  22        0.60       24.25    114.13 o 
  -4   8  22       13.95      -20.91    115.93 o 
  -3   8  22      200.33      131.67    114.64 o 
  -2   8  22      134.00      132.29    133.20 o 
  -1   8  22        2.14      -36.57    136.36 o 
   0   8  22      378.62       94.27    168.32 o 
   1   8  22     1242.26     1300.71    137.89 o 
   2   8  22       42.40       84.78    130.87 o 
   3   8  22       26.90        9.79    115.18 o 
 -10   1  23       47.61      -64.73    161.49 o 
  -9   1  23       23.20       13.92     83.98 o 
  -8   1  23      166.43      121.91     70.48 o 
  -7   1  23      538.78      520.66     83.51 o 
  -6   1  23     1067.77     1150.97     73.37 o 
  -5   1  23      278.86      212.75     54.79 o 
  -4   1  23      748.45      765.78     57.77 o 
  -3   1  23      688.18      660.66     57.87 o 
  -2   1  23      410.80      324.81     66.12 o 
  -1   1  23      111.01       38.53     54.25 o 
   0   1  23     3567.73     3844.20     78.94 o 
   1   1  23     1648.38     1774.53     68.14 o 
   2   1  23      530.78      545.45     66.35 o 
   3   1  23     4005.60     4237.92     87.26 o 
   4   1  23     1595.70     1682.17     73.05 o 
   5   1  23        2.69        3.83     73.36 o 
   6   1  23      652.33      589.24     84.50 o 
   7   1  23      776.39      549.39    129.90 o 
   8   1  23      218.41      126.09    102.60 o 
  -9   2  23      117.99        5.93     93.10 o 
  -8   2  23       26.59       36.52     82.83 o 
  -7   2  23      119.61      102.11     81.23 o 
  -6   2  23      337.89      352.73     69.08 o 
  -5   2  23      147.55      104.01     69.04 o 
  -4   2  23      423.54      410.09     60.65 o 
  -3   2  23       98.05      129.79     58.37 o 
  -2   2  23      780.08      692.84     59.78 o 
  -1   2  23     1120.04      922.99     92.13 o 
   0   2  23     1904.22     1996.03     74.62 o 
   1   2  23       67.22       88.87     54.16 o 
   2   2  23        2.46      -27.74     57.53 o 
   3   2  23      193.73      224.59     58.87 o 
   4   2  23       57.31       33.79     73.11 o 
   5   2  23        5.31       12.44     90.35 o 
   6   2  23       41.08       44.67     82.04 o 
   7   2  23        1.73       -9.22     82.89 o 
   8   2  23       23.14       66.56     93.64 o 
  -9   3  23      187.05      117.33    115.70 o 
  -8   3  23      384.76      374.79     85.27 o 
  -7   3  23     1566.71     1581.70     82.32 o 
  -6   3  23      664.01      669.99    109.31 o 
  -5   3  23      193.77      142.20     74.03 o 
  -4   3  23     1267.57     1366.21     74.27 o 
  -3   3  23      349.23      300.38     60.00 o 
  -2   3  23        0.18      -10.96     69.84 o 
  -1   3  23     1050.25      981.00    198.56 o 
   0   3  23     1242.58     1310.18     72.63 o 
   1   3  23      203.30      217.09     64.62 o 
   2   3  23      367.25      354.32     68.71 o 
   3   3  23      472.75      474.01     75.09 o 
   4   3  23      318.45      310.21     82.14 o 
   5   3  23        0.04        8.20     80.98 o 
   6   3  23     1416.48     1460.66     83.39 o 
   7   3  23     2122.00     2073.01     94.18 o 
   8   3  23      311.63       48.02     95.02 o 
  -8   4  23      148.61       72.53     93.34 o 
  -7   4  23       52.58       48.22     69.88 o 
  -6   4  23      215.15      132.65     77.40 o 
  -5   4  23      122.22       88.65     64.17 o 
  -4   4  23        2.32      -14.79     73.35 o 
  -3   4  23        7.79       -8.86     79.62 o 
  -2   4  23       60.81       16.36     65.04 o 
  -1   4  23      541.77      393.90    111.95 o 
   0   4  23       81.34       49.60     62.57 o 
   1   4  23     2960.57     3018.94    139.95 o 
   2   4  23      475.61      435.49     84.86 o 
   3   4  23      592.76      462.24    100.81 o 
   4   4  23      204.96      222.46     74.02 o 
   5   4  23        1.20       36.56     81.36 o 
   6   4  23        5.53       -7.29     86.04 o 
   7   4  23        1.44       16.39    113.50 o 
  -8   5  23      449.56      361.04     96.81 o 
  -7   5  23      232.67      187.79     74.76 o 
  -6   5  23       82.70       49.60     65.39 o 
  -5   5  23       43.27       36.18     82.16 o 
  -4   5  23      670.08      761.85     87.18 o 
  -3   5  23     2033.41     2052.31    143.64 o 
  -2   5  23      133.39       84.55     78.51 o 
  -1   5  23      889.20      935.01     89.59 o 
   0   5  23     1823.35     1861.64     99.98 o 
   1   5  23       38.06      105.02    125.92 o 
   2   5  23      568.68      718.57    106.12 o 
   3   5  23     3086.09     3247.99    141.70 o 
   4   5  23      941.82      903.31     91.85 o 
   5   5  23      242.10      172.80     83.71 o 
   6   5  23      950.20      827.52    110.39 o 
  -7   6  23       31.35      104.68     85.72 o 
  -6   6  23       20.78       30.00     85.35 o 
  -5   6  23       44.56       74.51     75.52 o 
  -4   6  23      402.20      435.46     79.64 o 
  -3   6  23      348.98      182.31     87.56 o 
  -2   6  23       99.12        4.95     91.88 o 
  -1   6  23      286.68      385.72    107.37 o 
   0   6  23       36.09      -30.38    105.30 o 
   1   6  23        4.77     -105.43    105.43 o 
   2   6  23      804.33      709.76    132.51 o 
   3   6  23      302.20      199.57    131.04 o 
   4   6  23      129.26       47.27    106.70 o 
   5   6  23        5.36       75.29    130.16 o 
  -5   7  23       61.35       19.87    126.37 o 
  -4   7  23      140.63      109.53     92.81 o 
  -3   7  23       73.37       -6.25     94.37 o 
  -2   7  23        6.00       -6.74    131.27 o 
  -1   7  23      486.70      459.50     96.89 o 
   0   7  23      417.15      416.96    109.24 o 
   1   7  23       26.55      148.74    106.88 o 
   2   7  23      328.43       42.18    132.26 o 
   3   7  23      143.73      105.86    160.37 o 
   4   7  23       71.21        8.24    133.11 o 
  -3   8  23        4.19      121.57    159.03 o 
  -2   8  23       83.56      -88.39    115.80 o 
  -1   8  23       85.51      -56.26    162.35 o 
   0   8  23        1.36       33.16    114.60 o 
   1   8  23      355.21      119.67    116.87 o 
  -9   0  24       50.07       99.54    132.77 o 
  -8   0  24      537.70      460.73     96.26 o 
  -7   0  24     1562.25     1763.32    136.93 o 
  -6   0  24      973.47      899.18    161.45 o 
  -5   0  24      500.84      556.29    108.61 o 
  -4   0  24      806.53      902.19     80.38 o 
  -3   0  24       72.86       27.60     72.17 o 
  -2   0  24     3203.28     3353.12    123.81 o 
  -1   0  24     2443.12     2114.07    674.74 o 
   0   0  24     6273.63     5715.94   1398.09 o 
   1   0  24      386.93      422.16     84.67 o 
   2   0  24      771.50      872.87     90.93 o 
   3   0  24     3441.81     3575.36    208.33 o 
   4   0  24        4.41       54.36    103.38 o 
   5   0  24     4097.56     4086.06    148.36 o 
   6   0  24     2994.95     3126.17    125.67 o 
   7   0  24      101.66       61.60     94.38 o 
   8   0  24     1131.61     1239.44    168.83 o 
  -9   1  24       90.83       25.90     86.98 o 
  -8   1  24      182.55      110.24     70.64 o 
  -7   1  24      197.81      110.19     70.26 o 
  -6   1  24       49.41       90.91     68.09 o 
  -5   1  24      348.28      266.54     74.72 o 
  -4   1  24       31.92      -19.16     53.90 o 
  -3   1  24      583.06      531.73     62.60 o 
  -2   1  24      420.24      424.39     53.05 o 
  -1   1  24       68.58       26.56     49.80 o 
   0   1  24       46.69      106.44     57.85 o 
   1   1  24      473.14      483.42     60.69 o 
   2   1  24       97.35       68.27     57.98 o 
   3   1  24      336.68      330.91     78.56 o 
   4   1  24       93.99       61.26     80.85 o 
   5   1  24      322.09      320.12     75.75 o 
   6   1  24      125.11      136.75     82.47 o 
   7   1  24       35.19       21.28     76.15 o 
   8   1  24       89.22       83.13     94.91 o 
  -9   2  24        1.59       12.34    102.89 o 
  -8   2  24      226.78      278.16     77.72 o 
  -7   2  24      724.04      630.63     68.97 o 
  -6   2  24      439.31      371.99     66.44 o 
  -5   2  24     1719.49     1854.87     64.53 o 
  -4   2  24      539.32      622.19     76.00 o 
  -3   2  24      100.55       39.71     54.13 o 
  -2   2  24      152.01      140.68     66.26 o 
  -1   2  24      743.97      762.52     57.90 o 
   0   2  24     1704.16     1753.31     73.32 o 
   1   2  24       38.93       23.88     63.72 o 
   2   2  24      482.44      485.51     66.58 o 
   3   2  24      468.21      524.76     83.14 o 
   4   2  24      161.79      111.75     81.17 o 
   5   2  24      880.05      929.55     86.53 o 
   6   2  24     2207.48     2242.73     81.38 o 
   7   2  24      259.80      268.91     96.96 o 
  -8   3  24        9.75      -42.25     89.92 o 
  -7   3  24       26.63        5.78     69.83 o 
  -6   3  24      116.54       19.13     69.08 o 
  -5   3  24       26.84       65.66     72.83 o 
  -4   3  24        5.40      -30.86     68.63 o 
  -3   3  24       84.94       66.94     80.55 o 
  -2   3  24       61.35       16.72     63.69 o 
  -1   3  24      143.83      115.68     58.12 o 
   0   3  24        0.48       -2.33     57.82 o 
   1   3  24      218.25      160.61     67.05 o 
   2   3  24     1220.67     1220.70     81.18 o 
   3   3  24        0.95      -42.43     80.64 o 
   4   3  24      156.17      166.59     76.36 o 
   5   3  24        0.85       19.03     90.94 o 
   6   3  24        0.52       27.89     82.62 o 
   7   3  24       72.01       71.46    114.77 o 
  -8   4  24       78.63       62.19     86.91 o 
  -7   4  24       40.15       27.54     70.99 o 
  -6   4  24      518.63      416.51     73.45 o 
  -5   4  24       69.51       66.72     74.25 o 
  -4   4  24      261.17      212.88     82.44 o 
  -3   4  24       21.41      -11.71     89.96 o 
  -2   4  24      624.72      530.27    133.01 o 
  -1   4  24     1799.20     1906.42     92.39 o 
   0   4  24      120.23      111.21     80.51 o 
   1   4  24      568.18      476.36     87.98 o 
   2   4  24      501.18      458.84     79.74 o 
   3   4  24     1868.08     2007.51     96.58 o 
   4   4  24       32.68       -5.10     95.41 o 
   5   4  24      979.31      973.29     91.64 o 
   6   4  24      968.22      996.12     98.32 o 
   7   4  24       82.48       65.55    233.29 o 
  -7   5  24       20.23        4.37    101.95 o 
  -6   5  24      178.60       86.27     66.80 o 
  -5   5  24       41.27       -6.83     92.39 o 
  -4   5  24       99.70      145.85     85.10 o 
  -3   5  24       27.13       20.10     81.79 o 
  -2   5  24      307.54      250.87     88.59 o 
  -1   5  24       38.02       70.96     95.63 o 
   0   5  24     1264.37     1212.14    112.26 o 
   1   5  24        2.49       -0.47    103.41 o 
   2   5  24       92.18      -44.23    128.65 o 
   3   5  24        0.76       38.28    128.74 o 
   4   5  24        3.75       41.09     99.67 o 
   5   5  24       71.18       88.44     98.24 o 
   6   5  24       38.58      -52.34    112.92 o 
  -6   6  24        3.30      -53.04     87.04 o 
  -5   6  24      305.10      279.37     92.18 o 
  -4   6  24      223.83      198.29     82.33 o 
  -3   6  24       10.64       50.12     93.97 o 
  -2   6  24      819.18      633.71    134.95 o 
  -1   6  24      859.41      963.72     97.54 o 
   0   6  24       27.47       26.71    126.50 o 
   1   6  24      118.15      106.39     92.94 o 
   2   6  24     1164.38     1021.77    113.32 o 
   3   6  24       26.94      -23.86     92.58 o 
   4   6  24      460.11      418.70    132.78 o 
   5   6  24      565.34      309.26    119.36 o 
  -5   7  24        2.37      -44.19    164.28 o 
  -4   7  24      126.26       -1.71    106.28 o 
  -3   7  24       62.64       84.75    174.55 o 
  -2   7  24       71.33      -19.78    103.38 o 
  -1   7  24       23.69       11.67    107.65 o 
   0   7  24        1.36      -11.42     93.86 o 
   1   7  24      124.57      -30.26    128.00 o 
   2   7  24       34.27      -69.07    161.90 o 
   3   7  24      318.02      173.85    163.44 o 
  -9   1  25      922.23      918.69    171.22 o 
  -8   1  25     1379.10     1296.20    117.58 o 
  -7   1  25       19.22      -10.94     69.88 o 
  -6   1  25     1089.17     1247.71     79.36 o 
  -5   1  25       21.77       39.11     68.17 o 
  -4   1  25      439.23      371.31     74.65 o 
  -3   1  25      388.93      381.49     77.00 o 
  -2   1  25     1821.25     1835.92    141.13 o 
  -1   1  25     1482.30     1381.21    239.34 o 
   0   1  25      324.75      360.48     60.23 o 
   1   1  25      255.89      311.58     59.94 o 
   2   1  25      548.53      573.51     92.04 o 
   3   1  25       36.45       51.12     73.16 o 
   4   1  25     2799.10     3015.96     94.95 o 
   5   1  25     2820.86     3063.91    102.75 o 
   6   1  25       13.10       17.50     92.90 o 
   7   1  25      316.24      309.71     87.55 o 
  -8   2  25        9.43        3.15     86.29 o 
  -7   2  25       72.16        9.76     70.52 o 
  -6   2  25      180.55       94.44     70.38 o 
  -5   2  25      219.34      204.57     61.35 o 
  -4   2  25        0.98      -26.95     63.99 o 
  -3   2  25        3.48       -7.66     73.51 o 
  -2   2  25        0.03      -20.45     75.12 o 
  -1   2  25      206.24      209.91     58.90 o 
   0   2  25       12.36       49.22     76.39 o 
   1   2  25      587.03      587.32     75.78 o 
   2   2  25      159.40      112.62     81.25 o 
   3   2  25       48.72       34.88     80.91 o 
   4   2  25      709.70      677.36     84.07 o 
   5   2  25       13.37      -19.62     92.14 o 
   6   2  25       47.82       68.36     70.48 o 
   7   2  25        1.81        0.71    115.28 o 
  -8   3  25       25.37        9.33     93.58 o 
  -7   3  25        5.77       29.58     75.81 o 
  -6   3  25      205.98      218.78     70.38 o 
  -5   3  25      320.42      315.28     61.90 o 
  -4   3  25       93.87       87.56     74.11 o 
  -3   3  25     1042.72     1164.95     80.02 o 
  -2   3  25      310.26      226.87     90.58 o 
  -1   3  25        7.88       21.76     89.45 o 
   0   3  25       26.14       45.54     69.69 o 
   1   3  25      440.16      434.40     83.33 o 
   2   3  25     1127.52     1214.10     95.48 o 
   3   3  25       22.25       -3.48     90.91 o 
   4   3  25      461.11      481.17     94.10 o 
   5   3  25      650.09      743.76     79.48 o 
   6   3  25        8.67      -50.25    113.62 o 
  -7   4  25       30.25       71.96    113.99 o 
  -6   4  25       53.37       78.64     78.53 o 
  -5   4  25        2.04       13.46     69.73 o 
  -4   4  25       70.42       31.80     75.30 o 
  -3   4  25      456.26      439.49     83.85 o 
  -2   4  25       66.49       40.91     81.20 o 
  -1   4  25      348.49      289.87     77.65 o 
   0   4  25      231.78      297.59     84.69 o 
   1   4  25      258.02      308.65     79.71 o 
   2   4  25       28.60       -4.36     90.90 o 
   3   4  25      165.53      148.59     77.41 o 
   4   4  25      162.47       55.53    101.87 o 
   5   4  25       19.12       -9.47     81.25 o 
   6   4  25       57.86       17.88    103.08 o 
  -6   5  25      245.22      215.60     86.48 o 
  -5   5  25      314.80      239.26     78.34 o 
  -4   5  25      121.25       59.25     75.75 o 
  -3   5  25     1324.34     1018.96    232.81 o 
  -2   5  25      515.96      337.00    120.40 o 
  -1   5  25       10.67       54.82     95.28 o 
   0   5  25       13.37      -60.13     91.88 o 
   1   5  25      212.96      294.71    106.62 o 
   2   5  25      993.26      945.89    133.85 o 
   3   5  25       18.41      -15.70    107.04 o 
   4   5  25      195.07      202.68    103.88 o 
   5   5  25     1244.62      963.10    188.63 o 
  -5   6  25        7.22      -32.98     96.80 o 
  -4   6  25       47.81        9.77    109.86 o 
  -3   6  25        0.86      -62.44     85.95 o 
  -2   6  25      193.96      113.73     94.67 o 
  -1   6  25      609.65      376.68    135.87 o 
   0   6  25       23.12      -28.79    107.99 o 
   1   6  25      325.28      120.52    133.25 o 
   2   6  25      225.25      149.60    138.99 o 
   3   6  25      333.25      164.58    162.82 o 
   4   6  25       19.29      -67.17    161.93 o 
  -3   7  25      184.29      158.46    134.81 o 
  -2   7  25      233.79       83.45    164.73 o 
  -1   7  25      302.23      211.78    117.10 o 
   0   7  25      222.00      243.22    163.28 o 
   1   7  25      151.88      140.78    161.53 o 
   2   7  25        4.51      -36.06    114.77 o 
  -8   0  26       24.84       45.98    132.57 o 
  -7   0  26     2845.49     3078.96    127.33 o 
  -6   0  26       15.58       -5.07    106.77 o 
  -5   0  26       31.74      -18.66    129.11 o 
  -4   0  26      722.80      576.04    242.72 o 
  -3   0  26      418.35      326.33     92.70 o 
  -2   0  26       77.57       74.67    127.90 o 
  -1   0  26      676.18      760.14     96.90 o 
   0   0  26     2886.21     3146.97    125.25 o 
   1   0  26      161.26      150.37     91.95 o 
   2   0  26     1000.13     1061.58    152.16 o 
   3   0  26     1887.46     2053.38    119.01 o 
   4   0  26     1026.79     1219.11    114.21 o 
   5   0  26       24.10       13.85    106.64 o 
   6   0  26      322.57      243.50    147.95 o 
   7   0  26     2002.54     2135.08    151.37 o 
  -8   1  26       11.21      -17.92     94.33 o 
  -7   1  26        1.67      -45.86     83.49 o 
  -6   1  26      178.93       71.03     70.82 o 
  -5   1  26      112.38       57.23     69.04 o 
  -4   1  26      248.68      261.66     75.18 o 
  -3   1  26      156.22      138.83     70.47 o 
  -2   1  26      801.02      718.87    112.20 o 
  -1   1  26      209.66      130.00     69.12 o 
   0   1  26      329.07      390.43     82.20 o 
   1   1  26      380.06      369.33     74.79 o 
   2   1  26      113.45      115.64     64.29 o 
   3   1  26       84.84       63.99     81.62 o 
   4   1  26      118.10       90.73     82.57 o 
   5   1  26       51.12       20.62     92.72 o 
   6   1  26      110.93      121.00    108.93 o 
   7   1  26        4.52        4.60    115.88 o 
  -8   2  26      432.49      394.75     96.03 o 
  -7   2  26      367.99      383.06     73.64 o 
  -6   2  26      550.42      496.61     85.33 o 
  -5   2  26        0.14       29.74     65.95 o 
  -4   2  26        5.85       14.61     60.00 o 
  -3   2  26      602.92      686.55     83.84 o 
  -2   2  26      133.79       40.52     74.07 o 
  -1   2  26      539.06      593.15     70.67 o 
   0   2  26     1170.69     1206.70     86.95 o 
   1   2  26      791.86      828.59     84.07 o 
   2   2  26        7.46      -10.63     81.45 o 
   3   2  26      416.15      469.03     77.23 o 
   4   2  26      628.19      682.43     78.17 o 
   5   2  26        8.05       -2.11     93.16 o 
   6   2  26      483.47      361.72    104.14 o 
  -7   3  26       86.77      107.96    101.21 o 
  -6   3  26       65.29       60.11     70.68 o 
  -5   3  26      232.55      130.89     65.86 o 
  -4   3  26      288.57      255.04     92.87 o 
  -3   3  26        8.02       49.94     90.44 o 
  -2   3  26      347.68      217.79     74.70 o 
  -1   3  26        8.62       26.58     73.61 o 
   0   3  26      243.25      197.79     74.73 o 
   1   3  26      166.80      117.24     81.52 o 
   2   3  26      114.08       82.75     81.72 o 
   3   3  26      196.49       98.31     76.08 o 
   4   3  26        4.43       -2.17     96.64 o 
   5   3  26        7.15       15.17     85.70 o 
   6   3  26       19.17       98.42    102.69 o 
  -7   4  26      398.46      385.86    117.50 o 
  -6   4  26      329.71      335.67     86.55 o 
  -5   4  26        4.45        0.22     70.30 o 
  -4   4  26     1023.29      966.24     87.91 o 
  -3   4  26      677.94      485.97    110.03 o 
  -2   4  26      117.08       85.90     92.61 o 
  -1   4  26      646.30      666.87     84.83 o 
   0   4  26      847.20      868.61     92.09 o 
   1   4  26      168.96      136.85     84.56 o 
   2   4  26        0.29        7.30     79.28 o 
   3   4  26      539.95      551.00     88.99 o 
   4   4  26      530.05      517.17     84.14 o 
   5   4  26       12.64      -65.34     96.98 o 
  -6   5  26        0.80       11.18    103.34 o 
  -5   5  26       16.16      -25.20     93.69 o 
  -4   5  26      106.27      100.76     77.22 o 
  -3   5  26        4.26       36.05     78.44 o 
  -2   5  26      150.39       85.12     90.46 o 
  -1   5  26      577.61      578.83     89.47 o 
   0   5  26       24.63      114.08    106.58 o 
   1   5  26       93.86       69.11     93.34 o 
   2   5  26      181.26      162.33    107.58 o 
   3   5  26       16.25      -32.89    146.25 o 
   4   5  26       37.69       12.86    132.59 o 
  -4   6  26      100.43       87.56    111.19 o 
  -3   6  26      598.83      306.41    104.72 o 
  -2   6  26        1.98      -95.34    131.41 o 
  -1   6  26      230.65      102.39     94.85 o 
   0   6  26       11.29       42.63    113.73 o 
   1   6  26      443.64      470.62    133.72 o 
   2   6  26        4.78       82.24    131.65 o 
   3   6  26      895.25      643.79    234.15 o 
  -7   1  27      100.71       87.46     94.15 o 
  -6   1  27      151.16      111.50     93.38 o 
  -5   1  27       78.38      102.69     75.54 o 
  -4   1  27     1264.59     1448.09     80.19 o 
  -3   1  27      525.41      378.89    105.18 o 
  -2   1  27      356.98      299.67     70.40 o 
  -1   1  27     2561.95     2367.86    308.73 o 
   0   1  27      269.90      258.40     82.40 o 
   1   1  27      711.81      609.60     90.50 o 
   2   1  27      775.78      747.95     85.65 o 
   3   1  27     1458.16     1473.49     81.88 o 
   4   1  27      127.99      105.30     83.64 o 
   5   1  27      301.87      323.72     78.90 o 
   6   1  27      966.35      980.44    107.62 o 
  -7   2  27        9.56       98.95    114.42 o 
  -6   2  27        4.83       32.31     75.83 o 
  -5   2  27       57.68       36.92     67.01 o 
  -4   2  27       35.62       39.93     69.36 o 
  -3   2  27        3.29       -4.74     91.55 o 
  -2   2  27      551.90      180.40     90.40 o 
  -1   2  27      422.64      407.27     62.66 o 
   0   2  27      119.90       87.87     81.64 o 
   1   2  27      287.04      256.87     83.03 o 
   2   2  27        5.03       -0.31     74.89 o 
   3   2  27      364.53      341.36     84.42 o 
   4   2  27       62.66       56.73     70.52 o 
   5   2  27       24.25      -11.38     93.29 o 
   6   2  27       46.76       67.23    133.02 o 
  -7   3  27      224.71       64.85     88.34 o 
  -6   3  27        0.81       55.66     92.93 o 
  -5   3  27      618.90      617.35     85.23 o 
  -4   3  27      692.42      717.26     78.84 o 
  -3   3  27      219.00      212.39     75.68 o 
  -2   3  27      591.48      678.02     85.31 o 
  -1   3  27     1097.74     1147.71     80.21 o 
   0   3  27       68.73       76.79     75.16 o 
   1   3  27      664.51      614.39     78.33 o 
   2   3  27      988.81     1006.01     97.03 o 
   3   3  27       78.05       59.90     83.28 o 
   4   3  27       47.73       43.03     76.16 o 
   5   3  27      692.35      671.48    106.01 o 
  -6   4  27       93.30       29.74    103.68 o 
  -5   4  27      219.53      118.49     80.98 o 
  -4   4  27      325.09      168.75     95.53 o 
  -3   4  27        0.52       15.50     75.64 o 
  -2   4  27       13.83      -19.19     76.16 o 
  -1   4  27        3.68      -30.27     77.88 o 
   0   4  27      364.92      305.05     90.16 o 
   1   4  27        0.94       11.20     79.86 o 
   2   4  27      181.25      148.71     89.79 o 
   3   4  27      338.25      245.93     80.82 o 
   4   4  27       75.84       41.12     96.20 o 
  -5   5  27      199.93      130.02     94.77 o 
  -4   5  27      361.61      337.97    107.90 o 
  -3   5  27       28.45       38.82     86.66 o 
  -2   5  27      186.34      130.82     92.92 o 
  -1   5  27       57.91       38.80     97.45 o 
   0   5  27      240.50       64.70    108.44 o 
   1   5  27      229.21      109.25    108.96 o 
   2   5  27      505.41      345.21    163.28 o 
   3   5  27      654.37      680.75    165.09 o 
  -3   6  27      216.35        8.54    234.28 o 
  -2   6  27      222.26      202.64    133.63 o 
  -1   6  27      254.39      207.20    116.99 o 
   0   6  27       57.09      -36.43    163.39 o 
   1   6  27       11.53      -94.29    133.09 o 
  -7   0  28       64.57      110.74    133.10 o 
  -6   0  28      120.44      150.16    128.80 o 
  -5   0  28       50.75       58.88    107.88 o 
  -4   0  28      683.10      488.93    224.95 o 
  -3   0  28       53.27        7.45     83.00 o 
  -2   0  28     5023.47     5418.00    159.86 o 
  -1   0  28     4967.54     4689.74    514.31 o 
   0   0  28       79.34      125.65     92.05 o 
   1   0  28      123.51      101.65    131.81 o 
   2   0  28     1040.10     1000.83    113.49 o 
   3   0  28      118.56       76.21    107.63 o 
   4   0  28      803.69      777.83    100.01 o 
   5   0  28     1012.74      970.31    139.21 o 
  -7   1  28      151.17       47.50    104.82 o 
  -6   1  28       46.59       16.15    102.49 o 
  -5   1  28        9.10       36.21     75.89 o 
  -4   1  28      290.30      200.89     71.51 o 
  -3   1  28       87.00       74.91     75.54 o 
  -2   1  28       27.34       15.79     69.75 o 
  -1   1  28      229.46      121.99     76.22 o 
   0   1  28      108.67       81.70     82.59 o 
   1   1  28       33.04      -13.74     74.92 o 
   2   1  28        9.54        2.28     82.46 o 
   3   1  28        1.83      -37.68     93.08 o 
   4   1  28        2.36      -33.37     77.44 o 
   5   1  28       57.13       39.94     87.66 o 
  -6   2  28      133.34       59.44    103.73 o 
  -5   2  28      308.05      295.86     67.31 o 
  -4   2  28       54.50       48.85     65.53 o 
  -3   2  28      582.36      582.34     73.35 o 
  -2   2  28     1739.63     1730.24    344.17 o 
  -1   2  28      613.71      600.20     78.09 o 
   0   2  28       53.04       55.43     82.43 o 
   1   2  28     2365.18     2485.59     87.11 o 
   2   2  28      550.45      594.88     85.95 o 
   3   2  28       94.72       45.98     83.73 o 
   4   2  28     1122.32     1256.71    149.51 o 
   5   2  28     1303.44     1337.50    109.57 o 
  -6   3  28       13.42      -44.22     82.29 o 
  -5   3  28        7.19       12.64     86.29 o 
  -4   3  28        8.42      -18.89     70.84 o 
  -3   3  28       10.99      -15.64     76.23 o 
  -2   3  28        8.24       39.62     82.66 o 
  -1   3  28       11.70      -37.17     83.16 o 
   0   3  28      205.25      109.94     66.09 o 
   1   3  28       16.27       12.79     83.22 o 
   2   3  28      120.63       64.21     94.40 o 
   3   3  28      268.29      218.21     91.52 o 
   4   3  28       60.60       64.12    103.00 o 
  -5   4  28      441.94      331.20     96.49 o 
  -4   4  28      109.63       67.84    103.36 o 
  -3   4  28      141.55       60.45     77.29 o 
  -2   4  28      263.58      213.51     87.86 o 
  -1   4  28      113.97      118.16     90.38 o 
   0   4  28        5.98       38.18     97.13 o 
   1   4  28      263.54      297.20     82.92 o 
   2   4  28      710.82      636.85    103.03 o 
   3   4  28        0.89       -1.25    126.08 o 
  -4   5  28        1.50      -44.52    164.61 o 
  -3   5  28      164.49      128.72    104.48 o 
  -2   5  28        8.46       34.09    102.61 o 
  -1   5  28        2.22       88.80    140.34 o 
   0   5  28        3.67      -41.95    132.71 o 
   1   5  28       34.38       63.14    113.77 o 
   2   5  28      208.67      169.71    132.94 o 
  -6   1  29       27.09       61.79     94.83 o 
  -5   1  29        1.76       53.87     80.37 o 
  -4   1  29      609.27      511.77     86.92 o 
  -3   1  29     1119.47      787.78    223.38 o 
  -2   1  29     1959.50     1976.13     87.91 o 
  -1   1  29       21.10        6.78     82.79 o 
   0   1  29      394.60      406.77     85.37 o 
   1   1  29      437.71      347.98     95.30 o 
   2   1  29       68.48       44.17     76.62 o 
   3   1  29     1386.16     1448.74     97.07 o 
   4   1  29      912.00      869.49    108.66 o 
  -5   2  29      365.03      269.38     84.98 o 
  -4   2  29       26.71       21.11     72.92 o 
  -3   2  29       31.55       37.02     76.12 o 
  -2   2  29      186.93       77.46     76.93 o 
  -1   2  29      296.41      142.27     84.67 o 
   0   2  29      193.31      180.14     84.50 o 
   1   2  29        5.38       34.88     76.47 o 
   2   2  29       98.16       80.88     93.99 o 
   3   2  29       67.24       75.58     93.27 o 
   4   2  29       28.61      -22.34    104.86 o 
  -5   3  29       46.93       44.85     82.23 o 
  -4   3  29        3.56       -2.46    102.28 o 
  -3   3  29      386.27      257.24     91.46 o 
  -2   3  29      469.34      387.71     79.51 o 
  -1   3  29        9.20      -26.41     84.12 o 
   0   3  29      958.60      910.68     78.89 o 
   1   3  29      954.21      881.21     75.91 o 
   2   3  29      143.41       83.87     94.29 o 
   3   3  29      379.37      316.73    117.24 o 
  -4   4  29        5.67        8.97    134.55 o 
  -3   4  29       20.65      -32.39     94.45 o 
  -2   4  29      179.24      151.23     97.49 o 
  -1   4  29      251.56      147.51    116.37 o 
   0   4  29        4.47       -3.72    110.35 o 
   1   4  29       22.21       96.79    110.69 o 
   2   4  29      414.66      215.13     94.44 o 
  -1   5  29        0.47      -34.99    162.81 o 
  -5   0  30      262.09      201.35    137.22 o 
  -4   0  30     1178.19     1272.76    141.45 o 
  -3   0  30       20.34      -20.66     86.47 o 
  -2   0  30      145.06       62.07     95.84 o 
  -1   0  30      573.90      532.24    112.57 o 
   0   0  30       15.89        8.93    108.58 o 
   1   0  30       30.47      101.60    132.47 o 
   2   0  30      755.13      824.02    164.91 o 
   3   0  30     1061.33     1212.85    122.75 o 
  -5   1  30       68.89       59.87    103.70 o 
  -4   1  30      305.71      161.03     73.82 o 
  -3   1  30      314.38      150.85     80.44 o 
  -2   1  30      228.70       67.07     77.68 o 
  -1   1  30        1.42      -22.85     76.76 o 
   0   1  30       15.96       28.43     84.10 o 
   1   1  30       35.61       20.92    104.70 o 
   2   1  30      116.69       21.98    104.20 o 
   3   1  30      193.54       93.41    104.56 o 
  -4   2  30      146.20      110.34    103.97 o 
  -3   2  30       77.27       19.18     87.24 o 
  -2   2  30      227.97      151.27    101.23 o 
  -1   2  30      230.05      149.67     84.55 o 
   0   2  30       42.93       65.05     98.72 o 
   1   2  30       73.94       97.75     94.04 o 
   2   2  30      564.39      544.93    117.88 o 
   3   2  30      647.68      518.64    140.29 o 
  -3   3  30        8.79       16.07     94.83 o 
  -2   3  30      292.52      292.55     98.78 o 
  -1   3  30      122.71       79.80     94.38 o 
   0   3  30       36.65       31.44    103.37 o 
   1   3  30       70.35       63.95     81.62 o 
   2   3  30       83.98       71.64    104.09 o 
  -1   4  30      359.47       70.98    166.76 o 
   0   4  30      924.44      676.16    172.86 o 
  -3   1  31       98.86       58.53     87.95 o 
  -2   1  31      235.25      171.32     83.08 o 
  -1   1  31       12.47      -25.89     87.80 o 
   0   1  31        1.17       16.35     94.97 o 
   1   1  31       93.14       52.59    116.61 o 
  -3   2  31        2.76       63.37    116.63 o 
  -2   2  31       62.88       41.59    103.74 o 
  -1   2  31       22.43       24.20     77.48 o 
   0   2  31        3.22      -22.27     94.78 o 
   1   2  31       13.04      -28.54    104.78 o 
                                                 
